# Supplementary material for: Limits of life: Thermal tolerance of deep-sea hydrothermal vent copepods and implications for community succession
Source: PLoS One. 2025 Nov 5;20(11):e0333996. doi: 10.1371/journal.pone.0333996 (PMC12588466; doi:10.1371/journal.pone.0333996)
Supplement: S1 File — This spreadsheet includes: Metadata, which offers a description of every column of the following four sheets; Data sheet, where the raw survival data is shown; Sample sheet, where details and origin of each copepod sample is shown; Copepod ID, where the taxonomic identification of each dead copepod specimen is shown; Community compositions, where data on the dirivultid copepod communities of both habitats collected from 2001 to 2023 is shown. (XLSX) [file pone.0333996.s006.xlsx]

## Sheet: Metadata
Data sheet
Subsample ID	This code links each incubation in the data sheet with the corresponding sample in the sample sheet.
	Only dead copepods from each incubation have been preserved.
	When incubations share the same Subsample ID it means that the dead copepods from those incubations are stored in the same subsample, since the incubations were performed together.
	036_AM003 has extra copepods compared to the sum of dead copepods from each incubation with this Subsample ID because incubations at atmospheric pressure were performed but the data was not used.
Incubation Number	Progressive number indicating which samples were incubated together.
Copepod Habitat	Habitat from which the copepods were sampled.
Oxygen	Amount of dissolved oxygen present in the incubation vials.
	Oxic concentration 163,88±5,82 µM before and 95,63±9,14 µM after incubations.
	Anoxic concentration 0,24±0,11 µM before and 1,76±0,38 µM after incubations.
Pressure (bar)	Amount of pressure inside the vessel in bar.
Exposure Time (h)	Duration of incubations in hours.
Temperature (°C)	Temperature of incubations in °C.
Alive	Count of live copepods at the end of the incubation.
Dead	Count of dead copepods at the end of the incubation.
Sample sheet
Dive #	Dive number of ROV.
Sample ID	Identification code of sample as collected by the ROV.
DateTimeStamp	Greenwich mean time of sample collection.
GREENSEA_ROV_POSITION_DDD_Latitude	Latitude of ROV during sample collection.
GREENSEA_ROV_POSITION_DDD_Longitude	Longitude of ROV during sample collection.
ROV Depth (m) Paro	Depth of ROV during sample collection in meters.
Subsample ID	This code links each incubation in the data sheet with the corresponding sample in the sample sheet.
Sample description	Content of subsample.
Fixation	Fixation solution of subsample.
Assigned to	Researcher responsible for subsample.
Residence	Researcher/lab responsible for subsample preservation.
Project	Project assigned to subsample.
Sample Origin	Location origin of subsample.
	Tica vent area includes the imediate surroundings of Tica vent (radius of a few meters e.g. Bishop spire, Fava flow suburbs).
Habitat	Type of habitat from which subsample was collected.
Temperature (°C)	Temperature of incubations in °C. N/A (Not Applicable) means the sample was not used for experiments, therefore no value can be attributed.
Exposure Time (h)	Duration of incubations in hours. N/A (Not Applicable) means the sample was not used for experiments, therefore no value can be attributed.
Number of Specimens	Number of specimens in subsample (dead copepods from incubations). N/A (Not Applicable) means the sample was not used for experiments, therefore no value can be attributed.
Copepod ID
Subsample ID	This code links each incubation in the data sheet with the corresponding sample in the sample sheet.
	Only dead copepods from each incubation have been preserved.
	When incubations share the same Subsample ID it means that the dead copepods from those incubations are stored in the same subsample, since the incubations were performed together.
	036_AM003 has extra copepods compared to the sum of dead copepods from each incubation with this Subsample ID because incubations at atmospheric pressure were performed but the data was not used.
Subsample Origin	Location origin of subsample (same as in sample sheet)
Habitat	Habitat from which the copepods were sampled.
Temperature (°C)	Temperature of incubations in °C.
Exposure Time (h)	Duration of incubations in hours.
N Specimen	How many copepod specimens are present in each subsample
Copepod N	Progressive number of the copepod (the order is not significant, and serves to keep track of the total number of copepods identified and find them more easily on the physical slides stored at NIOZ)
Species	Species (or lowest possible taxonomic identification) to which the individual belongs to
Community compositions
Site	Name of sampling site
Habitat	Habitat from which the copepods were sampled. P stands for pompeii worm habitat and T for tubeworm and mussel habitat
Age of community (in years) at time of collection	Time between latest covering of habitat after eruption and time of sampling
Year of collection	Year in which samples were collected
	Composition is given as the percentage of each species in a sample

## Sheet: Data sheet
Subsample ID	Incubation Number	Copepod Habitat	Oxygen	Pressure (bar)	Exposure Time (h)	Temperature (°C)	Alive	Dead
028_AM001	1	Tubeworm Mussel	Oxic	200	2	25	8	2
028_AM001	1	Tubeworm Mussel	Oxic	200	2	25	8	2
028_AM001	1	Tubeworm Mussel	Oxic	200	2	25	8	2
028_AM001	2	Tubeworm Mussel	Oxic	1	2	25	10	0
028_AM001	2	Tubeworm Mussel	Oxic	1	2	25	10	0
028_AM001	2	Tubeworm Mussel	Oxic	1	2	25	10	0
028_AM001	3	Tubeworm Mussel	Anoxic	200	2	25	9	1
028_AM001	3	Tubeworm Mussel	Anoxic	200	2	25	8	2
028_AM001	3	Tubeworm Mussel	Anoxic	200	2	25	8	2
028_AM001	4	Tubeworm Mussel	Anoxic	1	2	25	7	3
028_AM001	4	Tubeworm Mussel	Anoxic	1	2	25	8	2
028_AM001	4	Tubeworm Mussel	Anoxic	1	2	25	7	3
028_AM002	5	Tubeworm Mussel	Oxic	200	2	31	7	3
028_AM002	5	Tubeworm Mussel	Oxic	200	2	31	5	5
028_AM002	5	Tubeworm Mussel	Oxic	200	2	31	9	1
028_AM002	6	Tubeworm Mussel	Oxic	1	2	31	4	6
028_AM002	6	Tubeworm Mussel	Oxic	1	2	31	3	7
028_AM002	6	Tubeworm Mussel	Oxic	1	2	31	5	5
028_AM002	7	Tubeworm Mussel	Anoxic	200	2	31	6	4
028_AM002	7	Tubeworm Mussel	Anoxic	200	2	31	1	9
028_AM002	7	Tubeworm Mussel	Anoxic	200	2	31	3	7
028_AM002	8	Tubeworm Mussel	Anoxic	1	2	31	1	9
028_AM002	8	Tubeworm Mussel	Anoxic	1	2	31	2	8
028_AM002	8	Tubeworm Mussel	Anoxic	1	2	31	0	10
036_AM003	9	Tubeworm Mussel	Oxic	200	4	25	8	2
036_AM003	9	Tubeworm Mussel	Oxic	200	4	25	8	2
036_AM003	9	Tubeworm Mussel	Oxic	200	4	25	3	7
036_AM003	10	Tubeworm Mussel	Anoxic	200	4	25	2	8
036_AM003	10	Tubeworm Mussel	Anoxic	200	4	25	2	8
036_AM003	10	Tubeworm Mussel	Anoxic	200	4	25	2	8
048_AM004	11	Tubeworm Mussel	Oxic	200	8	25	8	2
048_AM004	11	Tubeworm Mussel	Oxic	200	8	25	3	7
048_AM004	11	Tubeworm Mussel	Oxic	200	8	25	5	5
048_AM004	12	Tubeworm Mussel	Anoxic	200	8	25	4	6
048_AM004	12	Tubeworm Mussel	Anoxic	200	8	25	1	9
048_AM004	12	Tubeworm Mussel	Anoxic	200	8	25	1	9
049_AM005	13	Tubeworm Mussel	Oxic	200	4	31	1	9
049_AM005	13	Tubeworm Mussel	Oxic	200	4	31	8	2
049_AM005	13	Tubeworm Mussel	Oxic	200	4	31	1	9
049_AM005	14	Tubeworm Mussel	Anoxic	200	4	31	0	10
049_AM005	14	Tubeworm Mussel	Anoxic	200	4	31	1	9
049_AM005	14	Tubeworm Mussel	Anoxic	200	4	31	1	9
049_AM006	15	Tubeworm Mussel	Oxic	200	10	25	2	8
049_AM006	15	Tubeworm Mussel	Oxic	200	10	25	5	5
049_AM006	15	Tubeworm Mussel	Oxic	200	10	25	2	8
049_AM006	16	Tubeworm Mussel	Anoxic	200	10	25	0	10
049_AM006	16	Tubeworm Mussel	Anoxic	200	10	25	0	10
049_AM006	16	Tubeworm Mussel	Anoxic	200	10	25	0	10
049_AM007	17	Tubeworm Mussel	Oxic	200	10	22	9	1
049_AM007	17	Tubeworm Mussel	Oxic	200	10	22	1	9
049_AM007	17	Tubeworm Mussel	Oxic	200	10	22	2	8
049_AM007	18	Tubeworm Mussel	Anoxic	200	10	22	0	10
049_AM007	18	Tubeworm Mussel	Anoxic	200	10	22	0	10
049_AM007	18	Tubeworm Mussel	Anoxic	200	10	22	0	10
049_AM008	19	Tubeworm Mussel	Oxic	200	8	22	9	1
049_AM008	19	Tubeworm Mussel	Oxic	200	8	22	6	4
049_AM008	19	Tubeworm Mussel	Oxic	200	8	22	6	4
049_AM008	20	Tubeworm Mussel	Anoxic	200	8	22	1	9
049_AM008	20	Tubeworm Mussel	Anoxic	200	8	22	0	10
049_AM008	20	Tubeworm Mussel	Anoxic	200	8	22	0	10
049_AM009	21	Tubeworm Mussel	Oxic	200	2	28	6	4
049_AM009	21	Tubeworm Mussel	Oxic	200	2	28	9	1
049_AM009	21	Tubeworm Mussel	Oxic	200	2	28	1	9
049_AM009	22	Tubeworm Mussel	Oxic	1	2	28	8	2
049_AM009	22	Tubeworm Mussel	Oxic	1	2	28	4	6
049_AM009	22	Tubeworm Mussel	Oxic	1	2	28	8	2
049_AM009	23	Tubeworm Mussel	Anoxic	200	2	28	3	7
049_AM009	23	Tubeworm Mussel	Anoxic	200	2	28	1	9
049_AM009	23	Tubeworm Mussel	Anoxic	200	2	28	3	7
049_AM009	24	Tubeworm Mussel	Anoxic	1	2	28	0	10
049_AM009	24	Tubeworm Mussel	Anoxic	1	2	28	0	10
049_AM009	24	Tubeworm Mussel	Anoxic	1	2	28	0	10
052_AM010	25	Tubeworm Mussel	Oxic	200	8	4	10	0
052_AM010	25	Tubeworm Mussel	Oxic	200	8	4	9	1
052_AM010	25	Tubeworm Mussel	Oxic	200	8	4	8	2
052_AM010	26	Tubeworm Mussel	Anoxic	200	8	4	9	1
052_AM010	26	Tubeworm Mussel	Anoxic	200	8	4	1	9
052_AM010	26	Tubeworm Mussel	Anoxic	200	8	4	0	10
058_AM011	27	Tubeworm Mussel	Anoxic	200	8	28	0	10
058_AM011	27	Tubeworm Mussel	Anoxic	200	8	28	0	10
065_AM012	28	Tubeworm Mussel	Oxic	200	8	28	0	10
065_AM012	28	Tubeworm Mussel	Oxic	200	8	28	0	10
065_AM012	28	Tubeworm Mussel	Oxic	200	8	28	0	10
065_AM012	27	Tubeworm Mussel	Anoxic	200	8	28	0	10
065_AM013	29	Tubeworm Mussel	Oxic	200	2	34	1	9
065_AM013	29	Tubeworm Mussel	Oxic	200	2	34	1	9
065_AM013	29	Tubeworm Mussel	Oxic	200	2	34	0	10
065_AM013	30	Tubeworm Mussel	Oxic	1	2	34	0	10
065_AM013	30	Tubeworm Mussel	Oxic	1	2	34	0	10
065_AM013	30	Tubeworm Mussel	Oxic	1	2	34	1	9
065_AM013	31	Tubeworm Mussel	Anoxic	200	2	34	0	10
065_AM013	31	Tubeworm Mussel	Anoxic	200	2	34	0	10
065_AM013	31	Tubeworm Mussel	Anoxic	200	2	34	0	10
065_AM013	32	Tubeworm Mussel	Anoxic	1	2	34	1	9
065_AM013	32	Tubeworm Mussel	Anoxic	1	2	34	0	10
065_AM013	32	Tubeworm Mussel	Anoxic	1	2	34	0	10
065_AM014	33	Tubeworm Mussel	Oxic	200	4	4	8	2
065_AM014	33	Tubeworm Mussel	Oxic	200	4	4	9	1
065_AM014	33	Tubeworm Mussel	Oxic	200	4	4	10	0
065_AM014	34	Tubeworm Mussel	Anoxic	200	4	4	7	3
065_AM014	34	Tubeworm Mussel	Anoxic	200	4	4	10	0
065_AM014	34	Tubeworm Mussel	Anoxic	200	4	4	6	4
076_AM021	35	Pompeii Worm	Oxic	200	10	28	0	10
076_AM021	35	Pompeii Worm	Oxic	200	10	28	0	10
076_AM021	35	Pompeii Worm	Oxic	200	10	28	0	10
076_AM021	36	Pompeii Worm	Anoxic	200	10	28	0	10
076_AM021	36	Pompeii Worm	Anoxic	200	10	28	0	10
076_AM021	36	Pompeii Worm	Anoxic	200	10	28	0	10
076_AM022	37	Pompeii Worm	Oxic	200	4	28	0	10
076_AM022	37	Pompeii Worm	Oxic	200	4	28	1	9
076_AM022	37	Pompeii Worm	Oxic	200	4	28	9	1
076_AM022	38	Pompeii Worm	Anoxic	200	4	28	0	10
076_AM022	38	Pompeii Worm	Anoxic	200	4	28	0	10
076_AM022	38	Pompeii Worm	Anoxic	200	4	28	1	9
076_AM023	39	Pompeii Worm	Oxic	200	8	28	0	10
076_AM023	39	Pompeii Worm	Oxic	200	8	28	0	10
076_AM023	39	Pompeii Worm	Oxic	200	8	28	0	10
076_AM023	40	Pompeii Worm	Anoxic	200	8	28	0	10
076_AM023	40	Pompeii Worm	Anoxic	200	8	28	0	10
076_AM023	40	Pompeii Worm	Anoxic	200	8	28	0	10
082_AM015	41	Tubeworm Mussel	Oxic	200	10	28	0	10
082_AM015	41	Tubeworm Mussel	Oxic	200	10	28	0	10
082_AM015	41	Tubeworm Mussel	Oxic	200	10	28	0	10
082_AM015	42	Tubeworm Mussel	Anoxic	200	10	28	0	10
082_AM015	42	Tubeworm Mussel	Anoxic	200	10	28	0	10
082_AM015	42	Tubeworm Mussel	Anoxic	200	10	28	0	10
082_AM016	43	Tubeworm Mussel	Oxic	200	4	28	2	8
082_AM016	43	Tubeworm Mussel	Oxic	200	4	28	0	10
082_AM016	43	Tubeworm Mussel	Oxic	200	4	28	0	10
082_AM016	44	Tubeworm Mussel	Anoxic	200	4	28	0	10
082_AM016	44	Tubeworm Mussel	Anoxic	200	4	28	0	10
082_AM016	44	Tubeworm Mussel	Anoxic	200	4	28	0	10
083_AM024	45	Pompeii Worm	Oxic	200	10	12	9	1
083_AM024	45	Pompeii Worm	Oxic	200	10	12	8	2
083_AM024	45	Pompeii Worm	Oxic	200	10	12	10	0
083_AM024	46	Pompeii Worm	Anoxic	200	10	12	0	10
083_AM024	46	Pompeii Worm	Anoxic	200	10	12	0	10
083_AM024	46	Pompeii Worm	Anoxic	200	10	12	0	10
083_AM025	47	Pompeii Worm	Oxic	200	8	12	10	0
083_AM025	47	Pompeii Worm	Oxic	200	8	12	10	0
083_AM025	47	Pompeii Worm	Oxic	200	8	12	9	1
083_AM025	48	Pompeii Worm	Anoxic	200	8	12	0	10
083_AM025	48	Pompeii Worm	Anoxic	200	8	12	1	9
083_AM025	48	Pompeii Worm	Anoxic	200	8	12	1	9
091_AM017	49	Tubeworm Mussel	Oxic	200	4	22	5	5
091_AM017	49	Tubeworm Mussel	Oxic	200	4	22	5	5
091_AM017	49	Tubeworm Mussel	Oxic	200	4	22	3	7
091_AM017	50	Tubeworm Mussel	Anoxic	200	4	22	6	4
091_AM017	50	Tubeworm Mussel	Anoxic	200	4	22	4	6
091_AM017	50	Tubeworm Mussel	Anoxic	200	4	22	7	3
091_AM018	51	Tubeworm Mussel	Oxic	200	2	4	9	1
091_AM018	51	Tubeworm Mussel	Oxic	200	2	4	10	0
091_AM018	51	Tubeworm Mussel	Oxic	200	2	4	9	1
091_AM018	52	Tubeworm Mussel	Oxic	1	2	4	7	3
091_AM018	52	Tubeworm Mussel	Oxic	1	2	4	8	2
091_AM018	52	Tubeworm Mussel	Oxic	1	2	4	10	0
091_AM018	53	Tubeworm Mussel	Anoxic	200	2	4	10	0
091_AM018	53	Tubeworm Mussel	Anoxic	200	2	4	7	3
091_AM018	53	Tubeworm Mussel	Anoxic	200	2	4	8	2
091_AM018	54	Tubeworm Mussel	Anoxic	1	2	4	8	2
091_AM018	54	Tubeworm Mussel	Anoxic	1	2	4	9	1
091_AM018	54	Tubeworm Mussel	Anoxic	1	2	4	7	3
107_AM026	55	Pompeii Worm	Oxic	200	4	31	1	9
107_AM026	55	Pompeii Worm	Oxic	200	4	31	1	9
107_AM026	55	Pompeii Worm	Oxic	200	4	31	0	10
107_AM026	56	Pompeii Worm	Anoxic	200	4	31	0	10
107_AM026	56	Pompeii Worm	Anoxic	200	4	31	0	10
107_AM026	56	Pompeii Worm	Anoxic	200	4	31	0	10
107_AM027	57	Pompeii Worm	Oxic	200	2	31	5	5
107_AM027	57	Pompeii Worm	Oxic	200	2	31	1	9
107_AM027	57	Pompeii Worm	Oxic	200	2	31	0	10
107_AM027	58	Pompeii Worm	Oxic	1	2	31	1	9
107_AM027	58	Pompeii Worm	Oxic	1	2	31	3	7
107_AM027	58	Pompeii Worm	Oxic	1	2	31	0	10
107_AM027	59	Pompeii Worm	Anoxic	200	2	31	0	10
107_AM027	59	Pompeii Worm	Anoxic	200	2	31	0	10
107_AM027	59	Pompeii Worm	Anoxic	200	2	31	0	10
107_AM027	60	Pompeii Worm	Anoxic	1	2	31	0	10
107_AM027	60	Pompeii Worm	Anoxic	1	2	31	0	10
107_AM027	60	Pompeii Worm	Anoxic	1	2	31	0	10
107_AM028	61	Pompeii Worm	Oxic	200	8	25	1	9
107_AM028	61	Pompeii Worm	Oxic	200	8	25	0	10
107_AM028	61	Pompeii Worm	Oxic	200	8	25	1	9
107_AM028	62	Pompeii Worm	Anoxic	200	8	25	0	10
107_AM028	62	Pompeii Worm	Anoxic	200	8	25	0	10
107_AM028	62	Pompeii Worm	Anoxic	200	8	25	0	10
109_AM019	63	Tubeworm Mussel	Oxic	200	10	12	9	1
109_AM019	63	Tubeworm Mussel	Oxic	200	10	12	10	0
109_AM019	63	Tubeworm Mussel	Oxic	200	10	12	3	7
109_AM019	64	Tubeworm Mussel	Anoxic	200	10	12	0	10
109_AM019	64	Tubeworm Mussel	Anoxic	200	10	12	0	10
109_AM019	64	Tubeworm Mussel	Anoxic	200	10	12	0	10
109_AM020	65	Tubeworm Mussel	Oxic	200	8	12	9	1
109_AM020	65	Tubeworm Mussel	Oxic	200	8	12	10	0
109_AM020	65	Tubeworm Mussel	Oxic	200	8	12	8	2
109_AM020	66	Tubeworm Mussel	Anoxic	200	8	12	3	7
109_AM020	66	Tubeworm Mussel	Anoxic	200	8	12	3	7
109_AM020	66	Tubeworm Mussel	Anoxic	200	8	12	5	5
159_AM029	67	Pompeii Worm	Oxic	200	2	28	8	2
159_AM029	67	Pompeii Worm	Oxic	200	2	28	8	2
159_AM029	67	Pompeii Worm	Oxic	200	2	28	9	1
159_AM029	68	Pompeii Worm	Oxic	1	2	28	10	0
159_AM029	68	Pompeii Worm	Oxic	1	2	28	8	2
159_AM029	68	Pompeii Worm	Oxic	1	2	28	6	4
159_AM029	69	Pompeii Worm	Anoxic	200	2	28	0	10
159_AM029	69	Pompeii Worm	Anoxic	200	2	28	7	3
159_AM029	69	Pompeii Worm	Anoxic	200	2	28	0	10
159_AM029	70	Pompeii Worm	Anoxic	1	2	28	1	9
159_AM029	70	Pompeii Worm	Anoxic	1	2	28	0	10
159_AM029	70	Pompeii Worm	Anoxic	1	2	28	0	10
159_AM030	71	Pompeii Worm	Oxic	200	10	25	9	1
159_AM030	71	Pompeii Worm	Oxic	200	10	25	9	1
159_AM030	71	Pompeii Worm	Oxic	200	10	25	10	0
159_AM030	72	Pompeii Worm	Anoxic	200	10	25	0	10
159_AM030	72	Pompeii Worm	Anoxic	200	10	25	0	10
159_AM030	72	Pompeii Worm	Anoxic	200	10	25	0	10
159_AM031	73	Pompeii Worm	Oxic	200	4	25	9	1
159_AM031	73	Pompeii Worm	Oxic	200	4	25	9	1
159_AM031	73	Pompeii Worm	Oxic	200	4	25	10	0
159_AM031	74	Pompeii Worm	Anoxic	200	4	25	0	10
159_AM031	74	Pompeii Worm	Anoxic	200	4	25	0	10
159_AM031	74	Pompeii Worm	Anoxic	200	4	25	0	10
159_AM032	75	Pompeii Worm	Oxic	200	2	34	7	3
159_AM032	75	Pompeii Worm	Oxic	200	2	34	9	1
159_AM032	75	Pompeii Worm	Oxic	200	2	34	6	4
159_AM032	76	Pompeii Worm	Oxic	1	2	34	6	4
159_AM032	76	Pompeii Worm	Oxic	1	2	34	3	7
159_AM032	76	Pompeii Worm	Oxic	1	2	34	2	8
159_AM032	77	Pompeii Worm	Anoxic	200	2	34	0	10
159_AM032	77	Pompeii Worm	Anoxic	200	2	34	4	6
159_AM032	77	Pompeii Worm	Anoxic	200	2	34	0	10
159_AM032	78	Pompeii Worm	Anoxic	1	2	34	0	10
159_AM032	78	Pompeii Worm	Anoxic	1	2	34	0	10
159_AM032	78	Pompeii Worm	Anoxic	1	2	34	0	10
159_AM033	79	Pompeii Worm	Oxic	200	2	37	8	2
159_AM033	79	Pompeii Worm	Oxic	200	2	37	8	2
159_AM033	79	Pompeii Worm	Oxic	200	2	37	8	2
159_AM033	80	Pompeii Worm	Oxic	1	2	37	5	5
159_AM033	80	Pompeii Worm	Oxic	1	2	37	0	10
159_AM033	80	Pompeii Worm	Oxic	1	2	37	4	6
159_AM033	81	Pompeii Worm	Anoxic	200	2	37	0	10
159_AM033	81	Pompeii Worm	Anoxic	200	2	37	0	10
159_AM033	81	Pompeii Worm	Anoxic	200	2	37	0	10
159_AM033	82	Pompeii Worm	Anoxic	1	2	37	0	10
159_AM033	82	Pompeii Worm	Anoxic	1	2	37	0	10
159_AM033	82	Pompeii Worm	Anoxic	1	2	37	0	10
159_AM034	83	Pompeii Worm	Oxic	200	10	4	10	0
159_AM034	83	Pompeii Worm	Oxic	200	10	4	10	0
159_AM034	83	Pompeii Worm	Oxic	200	10	4	10	0
159_AM034	84	Pompeii Worm	Anoxic	200	10	4	10	0
159_AM034	84	Pompeii Worm	Anoxic	200	10	4	6	4
159_AM034	84	Pompeii Worm	Anoxic	200	10	4	6	4
159_AM035	85	Pompeii Worm	Oxic	200	2	40	2	8
159_AM035	85	Pompeii Worm	Oxic	200	2	40	3	7
159_AM035	85	Pompeii Worm	Oxic	200	2	40	7	3
159_AM035	86	Pompeii Worm	Oxic	1	2	40	1	9
159_AM035	86	Pompeii Worm	Oxic	1	2	40	2	8
159_AM035	86	Pompeii Worm	Oxic	1	2	40	6	4
159_AM036	87	Pompeii Worm	Oxic	200	2	43	2	8
159_AM036	87	Pompeii Worm	Oxic	200	2	43	0	10
159_AM036	87	Pompeii Worm	Oxic	200	2	43	0	10
159_AM036	88	Pompeii Worm	Oxic	1	2	43	0	10
159_AM036	88	Pompeii Worm	Oxic	1	2	43	0	10
159_AM036	88	Pompeii Worm	Oxic	1	2	43	0	10
159_AM037	89	Pompeii Worm	Oxic	200	4	34	1	9
159_AM037	89	Pompeii Worm	Oxic	200	4	34	0	10
159_AM037	89	Pompeii Worm	Oxic	200	4	34	1	9
159_AM037	90	Pompeii Worm	Anoxic	200	4	34	0	10
159_AM037	90	Pompeii Worm	Anoxic	200	4	34	0	10
159_AM037	90	Pompeii Worm	Anoxic	200	4	34	0	10
179_AM038	91	Pompeii Worm	Oxic	200	10	31	0	10
179_AM038	91	Pompeii Worm	Oxic	200	10	31	0	10
179_AM038	91	Pompeii Worm	Oxic	200	10	31	0	10
179_AM038	92	Pompeii Worm	Anoxic	200	10	31	0	10
179_AM038	92	Pompeii Worm	Anoxic	200	10	31	0	10
179_AM038	92	Pompeii Worm	Anoxic	200	10	31	0	10
179_AM039	93	Pompeii Worm	Oxic	200	4	37	1	9
179_AM039	93	Pompeii Worm	Oxic	200	4	37	0	10
179_AM039	93	Pompeii Worm	Oxic	200	4	37	1	9
179_AM040	94	Pompeii Worm	Oxic	200	8	31	0	10
179_AM040	94	Pompeii Worm	Oxic	200	8	31	0	10
179_AM040	94	Pompeii Worm	Oxic	200	8	31	0	10
179_AM041	95	Pompeii Worm	Oxic	200	8	22	7	3
179_AM041	95	Pompeii Worm	Oxic	200	8	22	10	0
179_AM041	95	Pompeii Worm	Oxic	200	8	22	7	3
179_AM041	96	Pompeii Worm	Anoxic	200	8	22	0	10
179_AM041	96	Pompeii Worm	Anoxic	200	8	22	0	10
179_AM041	96	Pompeii Worm	Anoxic	200	8	22	0	10
179_AM042	97	Pompeii Worm	Oxic	200	8	4	9	1
179_AM042	97	Pompeii Worm	Oxic	200	8	4	10	0
179_AM042	97	Pompeii Worm	Oxic	200	8	4	10	0
179_AM042	98	Pompeii Worm	Anoxic	200	8	4	1	9
179_AM042	98	Pompeii Worm	Anoxic	200	8	4	2	8
179_AM042	98	Pompeii Worm	Anoxic	200	8	4	0	10
179_AM043	99	Pompeii Worm	Oxic	200	4	4	9	1
179_AM043	99	Pompeii Worm	Oxic	200	4	4	8	2
179_AM043	99	Pompeii Worm	Oxic	200	4	4	9	1
179_AM043	100	Pompeii Worm	Anoxic	200	4	4	7	3
179_AM043	100	Pompeii Worm	Anoxic	200	4	4	2	8
179_AM043	100	Pompeii Worm	Anoxic	200	4	4	0	10
217_AM044	101	Pompeii Worm	Oxic	200	2	25	8	2
217_AM044	101	Pompeii Worm	Oxic	200	2	25	8	2
217_AM044	101	Pompeii Worm	Oxic	200	2	25	8	2
217_AM044	102	Pompeii Worm	Oxic	1	2	25	9	1
217_AM044	102	Pompeii Worm	Oxic	1	2	25	9	1
217_AM044	102	Pompeii Worm	Oxic	1	2	25	10	0
217_AM044	103	Pompeii Worm	Anoxic	200	2	25	8	2
217_AM044	103	Pompeii Worm	Anoxic	200	2	25	8	2
217_AM044	103	Pompeii Worm	Anoxic	200	2	25	9	1
217_AM044	104	Pompeii Worm	Anoxic	1	2	25	6	4
217_AM044	104	Pompeii Worm	Anoxic	1	2	25	2	8
217_AM044	104	Pompeii Worm	Anoxic	1	2	25	5	5
217_AM045	105	Pompeii Worm	Oxic	200	2	4	10	0
217_AM045	105	Pompeii Worm	Oxic	200	2	4	9	1
217_AM045	105	Pompeii Worm	Oxic	200	2	4	9	1
217_AM045	106	Pompeii Worm	Oxic	1	2	4	10	0
217_AM045	106	Pompeii Worm	Oxic	1	2	4	10	0
217_AM045	106	Pompeii Worm	Oxic	1	2	4	10	0
217_AM045	107	Pompeii Worm	Anoxic	200	2	4	10	0
217_AM045	107	Pompeii Worm	Anoxic	200	2	4	9	1
217_AM045	107	Pompeii Worm	Anoxic	200	2	4	10	0
217_AM045	108	Pompeii Worm	Anoxic	1	2	4	10	0
217_AM045	108	Pompeii Worm	Anoxic	1	2	4	8	2
217_AM045	108	Pompeii Worm	Anoxic	1	2	4	9	1
217_AM046	109	Pompeii Worm	Oxic	200	2	31	10	0
217_AM046	109	Pompeii Worm	Oxic	200	2	31	10	0
217_AM046	109	Pompeii Worm	Oxic	200	2	31	10	0
217_AM046	110	Pompeii Worm	Oxic	1	2	31	10	0
217_AM046	110	Pompeii Worm	Oxic	1	2	31	9	1
217_AM046	110	Pompeii Worm	Oxic	1	2	31	9	1
217_AM046	111	Pompeii Worm	Anoxic	200	2	31	8	2
217_AM046	111	Pompeii Worm	Anoxic	200	2	31	0	10
217_AM046	111	Pompeii Worm	Anoxic	200	2	31	0	10
217_AM046	112	Pompeii Worm	Anoxic	1	2	31	1	9
217_AM046	112	Pompeii Worm	Anoxic	1	2	31	0	10
217_AM046	112	Pompeii Worm	Anoxic	1	2	31	0	10
NA	113	Tubeworm Mussel	Oxic	200	2	22	9	1
NA	113	Tubeworm Mussel	Oxic	200	2	22	8	2
NA	113	Tubeworm Mussel	Oxic	200	2	22	8	2
NA	114	Tubeworm Mussel	Oxic	1	2	22	10	0
NA	114	Tubeworm Mussel	Oxic	1	2	22	10	0
NA	114	Tubeworm Mussel	Oxic	1	2	22	10	0
NA	115	Tubeworm Mussel	Anoxic	200	2	22	8	2
NA	115	Tubeworm Mussel	Anoxic	200	2	22	8	2
NA	115	Tubeworm Mussel	Anoxic	200	2	22	7	3
NA	116	Tubeworm Mussel	Anoxic	1	2	22	2	8
NA	116	Tubeworm Mussel	Anoxic	1	2	22	7	3
NA	116	Tubeworm Mussel	Anoxic	1	2	22	8	2
NA	117	Tubeworm Mussel	Oxic	200	10	4	10	0
NA	117	Tubeworm Mussel	Oxic	200	10	4	10	0
NA	117	Tubeworm Mussel	Oxic	200	10	4	10	0
NA	118	Tubeworm Mussel	Anoxic	200	10	4	7	3
NA	118	Tubeworm Mussel	Anoxic	200	10	4	10	0
NA	118	Tubeworm Mussel	Anoxic	200	10	4	8	2

## Sheet: Sample sheet
Dive #	Sample ID	DateTimeStamp	GREENSEA_ROV_POSITION_DDD_Latitude	GREENSEA_ROV_POSITION_DDD_Longitude	ROV Depth (m) Paro	Subsample ID	Sample description	Fixation	Assigned to	Residence	Project	Sample Origin	Habitat	Temperature (°C)	Exposure Time (h)	Number of Specimens
S0546	S0546_028	2023-07-07T19:50:34.927Z	9840157	-104291799	2518.25	028_AM001	Copepods	95% EtOH	Sabine	Gollner/NIOZ	LT50 Alessandro Messora	Tica vent area	Tubeworms/Mussels	25	2	19
S0546	S0546_028	2023-07-07T19:50:34.927Z	9840157	-104291799	2518.25	028_AM002	Copepods	95% EtOH	Sabine	Gollner/NIOZ	LT50 Alessandro Messora	Tica vent area	Tubeworms/Mussels	31	2	74
S0547	S0547_036	2023-07-08T21:49:42.165Z	9984177	-104291912	2523.38	036_AM003	Copepods	95% EtOH	Sabine	Gollner/NIOZ	LT50 Alessandro Messora	Tica vent area	Tubeworms/Mussels	25	4	83
S0548	S0548_048	2023-07-09T21:09:17.871Z	9839973	-104291564	2514.09	048_AM004	Copepods	95% EtOH	Sabine	Gollner/NIOZ	LT50 Alessandro Messora	Tica vent area	Tubeworms/Mussels	25	8	38
S0548	S0548_049	2023-07-09T22:20:17.235Z	9840135	-104291814	2515.1	049_AM005	Copepods	95% EtOH	Sabine	Gollner/NIOZ	LT50 Alessandro Messora	Tica vent area	Tubeworms/Mussels	31	4	48
S0548	S0548_049	2023-07-09T22:20:17.235Z	9840135	-104291814	2515.1	049_AM006	Copepods	95% EtOH	Sabine	Gollner/NIOZ	LT50 Alessandro Messora	Tica vent area	Tubeworms/Mussels	25	10	51
S0548	S0548_049	2023-07-09T22:20:17.235Z	9840135	-104291814	2515.1	049_AM007	Copepods	95% EtOH	Sabine	Gollner/NIOZ	LT50 Alessandro Messora	Tica vent area	Tubeworms/Mussels	22	10	48
S0548	S0548_049	2023-07-09T22:20:17.235Z	9840135	-104291814	2515.1	049_AM008	Copepods	95% EtOH	Sabine	Gollner/NIOZ	LT50 Alessandro Messora	Tica vent area	Tubeworms/Mussels	22	8	38
S0548	S0548_049	2023-07-09T22:20:17.235Z	9840135	-104291814	2515.1	049_AM009	Copepods	95% EtOH	Sabine	Gollner/NIOZ	LT50 Alessandro Messora	Tica vent area	Tubeworms/Mussels	28	2	77
S0549	S0549_052	2023-07-10T21:25:10.112Z	9840169	-104291738	2514.39	052_AM010	Copepods	95% EtOH	Sabine	Gollner/NIOZ	LT50 Alessandro Messora	Tica vent area	Tubeworms/Mussels	4	8	23
S0550	S0550_058	2023-07-11T17:44:07.759Z	9840232	-104291749	2514.11	058_AM011	Copepods	95% EtOH	Sabine	Gollner/NIOZ	LT50 Alessandro Messora	Tica vent area	Tubeworms/Mussels	28	8	20
S0550	S0550_065	2023-07-11T21:27:33.975Z	9984937	-104293654	2505.86	065_AM012	Copepods	95% EtOH	Sabine	Gollner/NIOZ	LT50 Alessandro Messora	Biovent site	Tubeworms/Mussels	28	8	40
S0550	S0550_065	2023-07-11T21:27:33.975Z	9984937	-104293654	2505.86	065_AM013	Copepods	95% EtOH	Sabine	Gollner/NIOZ	LT50 Alessandro Messora	Biovent site	Tubeworms/Mussels	34	2	116
S0550	S0550_065	2023-07-11T21:27:33.975Z	9984937	-104293654	2505.86	065_AM014	Copepods	95% EtOH	Sabine	Gollner/NIOZ	LT50 Alessandro Messora	Biovent site	Tubeworms/Mussels	4	4	10
S0551	S0551_082	2023-07-12T21:07:28.725Z	9839941	-104291545	2505.73	082_AM015	Copepods	95% EtOH	Sabine	Gollner/NIOZ	LT50 Alessandro Messora	Tica vent area	Tubeworms/Mussels	28	10	60
S0551	S0551_082	2023-07-12T21:07:28.725Z	9839941	-104291545	2505.73	082_AM016	Copepods	95% EtOH	Sabine	Gollner/NIOZ	LT50 Alessandro Messora	Tica vent area	Tubeworms/Mussels	28	4	58
S0552	S0552_091	2023-07-13T20:45:15.516Z	9840202	-104291810	2514.62	091_AM017	Copepods	95% EtOH	Sabine	Gollner/NIOZ	LT50 Alessandro Messora	Tica vent area	Tubeworms/Mussels	22	4	30
S0552	S0552_091	2023-07-13T20:45:15.516Z	9840202	-104291810	2514.62	091_AM018	Copepods	95% EtOH	Sabine	Gollner/NIOZ	LT50 Alessandro Messora	Tica vent area	Tubeworms/Mussels	4	2	18
S0553	S0553_109	2023-07-14T21:59:48.964Z	9840016	-104291687	2514.18	109_AM019	Copepods	95% EtOH	Sabine	Gollner/NIOZ	LT50 Alessandro Messora	Tica vent area	Tubeworms/Mussels	12	10	38
S0553	S0553_109	2023-07-14T21:59:48.964Z	9840016	-104291687	2514.18	109_AM020	Copepods	95% EtOH	Sabine	Gollner/NIOZ	LT50 Alessandro Messora	Tica vent area	Tubeworms/Mussels	12	8	22
S0551	S0551_076	2023-07-12T19:07:04.288Z	9840117	-104291623	2513.93	076_AM021	Copepods	95% EtOH	Sabine	Gollner/NIOZ	LT50 Alessandro Messora	Bio9 site	Pompeii Worm	28	10	60
S0551	S0551_076	2023-07-12T19:07:04.288Z	9840117	-104291623	2513.93	076_AM022	Copepods	95% EtOH	Sabine	Gollner/NIOZ	LT50 Alessandro Messora	Bio9 site	Pompeii Worm	28	4	49
S0551	S0551_076	2023-07-12T19:07:04.288Z	9840117	-104291623	2513.93	076_AM023	Copepods	95% EtOH	Sabine	Gollner/NIOZ	LT50 Alessandro Messora	Bio9 site	Pompeii Worm	28	8	60
S0551	S0551_083	2023-07-12T21:58:34.561Z	9838455	-104291382	2507.23	083_AM024	Copepods	95% EtOH	Sabine	Gollner/NIOZ	LT50 Alessandro Messora	Bio9 site	Pompeii Worm	12	10	33
S0551	S0551_083	2023-07-12T21:58:34.561Z	9838455	-104291382	2507.23	083_AM025	Copepods	95% EtOH	Sabine	Gollner/NIOZ	LT50 Alessandro Messora	Bio9 site	Pompeii Worm	12	8	29
S0553	S0553_107	2023-07-14T21:40:17.246Z	9840022	-104291682	2514.15	107_AM026	Copepods	95% EtOH	Sabine	Gollner/NIOZ	LT50 Alessandro Messora	Tica vent area	Pompeii Worm	31	4	58
S0553	S0553_107	2023-07-14T21:40:17.246Z	9840022	-104291682	2514.15	107_AM027	Copepods	95% EtOH	Sabine	Gollner/NIOZ	LT50 Alessandro Messora	Tica vent area	Pompeii Worm	31	2	110
S0553	S0553_107	2023-07-14T21:40:17.246Z	9840022	-104291682	2514.15	107_AM028	Copepods	95% EtOH	Sabine	Gollner/NIOZ	LT50 Alessandro Messora	Tica vent area	Pompeii Worm	25	8	58
S0556	S0556_159	2023-07-17T22:07:54.668Z	9840014	-104291669	2515.11	159_AM029	Copepods	95% EtOH	Sabine	Gollner/NIOZ	LT50 Alessandro Messora	Tica vent area	Pompeii Worm	28	2	63
S0556	S0556_159	2023-07-17T22:07:54.668Z	9840014	-104291669	2515.11	159_AM030	Copepods	95% EtOH	Sabine	Gollner/NIOZ	LT50 Alessandro Messora	Tica vent area	Pompeii Worm	25	10	32
S0556	S0556_159	2023-07-17T22:07:54.668Z	9840014	-104291669	2515.11	159_AM031	Copepods	95% EtOH	Sabine	Gollner/NIOZ	LT50 Alessandro Messora	Tica vent area	Pompeii Worm	25	4	32
S0556	S0556_159	2023-07-17T22:07:54.668Z	9840014	-104291669	2515.11	159_AM032	Copepods	95% EtOH	Sabine	Gollner/NIOZ	LT50 Alessandro Messora	Tica vent area	Pompeii Worm	34	2	83
S0556	S0556_159	2023-07-17T22:07:54.668Z	9840014	-104291669	2515.11	159_AM033	Copepods	95% EtOH	Sabine	Gollner/NIOZ	LT50 Alessandro Messora	Tica vent area	Pompeii Worm	37	2	87
S0556	S0556_159	2023-07-17T22:07:54.668Z	9840014	-104291669	2515.11	159_AM034	Copepods	95% EtOH	Sabine	Gollner/NIOZ	LT50 Alessandro Messora	Tica vent area	Pompeii Worm	4	10	8
S0556	S0556_159	2023-07-17T22:07:54.668Z	9840014	-104291669	2515.11	159_AM035	Copepods	95% EtOH	Sabine	Gollner/NIOZ	LT50 Alessandro Messora	Tica vent area	Pompeii Worm	40	2	39
S0556	S0556_159	2023-07-17T22:07:54.668Z	9840014	-104291669	2515.11	159_AM036	Copepods	95% EtOH	Sabine	Gollner/NIOZ	LT50 Alessandro Messora	Tica vent area	Pompeii Worm	43	2	58
S0556	S0556_159	2023-07-17T22:07:54.668Z	9840014	-104291669	2515.11	159_AM037	Copepods	95% EtOH	Sabine	Gollner/NIOZ	LT50 Alessandro Messora	Tica vent area	Pompeii Worm	34	4	58
S0558	S0558_179	2023-07-19T14:33:35.652Z	9840018	-104291666	2514.49	179_AM038	Copepods	95% EtOH	Sabine	Gollner/NIOZ	LT50 Alessandro Messora	Tica vent area	Pompeii Worm	31	10	60
S0558	S0558_179	2023-07-19T14:33:35.652Z	9840018	-104291666	2514.49	179_AM039	Copepods	95% EtOH	Sabine	Gollner/NIOZ	LT50 Alessandro Messora	Tica vent area	Pompeii Worm	37	4	28
S0558	S0558_179	2023-07-19T14:33:35.652Z	9840018	-104291666	2514.49	179_AM040	Copepods	95% EtOH	Sabine	Gollner/NIOZ	LT50 Alessandro Messora	Tica vent area	Pompeii Worm	31	8	30
S0558	S0558_179	2023-07-19T14:33:35.652Z	9840018	-104291666	2514.49	179_AM041	Copepods	95% EtOH	Sabine	Gollner/NIOZ	LT50 Alessandro Messora	Tica vent area	Pompeii Worm	22	8	36
S0558	S0558_179	2023-07-19T14:33:35.652Z	9840018	-104291666	2514.49	179_AM042	Copepods	95% EtOH	Sabine	Gollner/NIOZ	LT50 Alessandro Messora	Tica vent area	Pompeii Worm	4	8	28
S0558	S0558_179	2023-07-19T14:33:35.652Z	9840018	-104291666	2514.49	179_AM043	Copepods	95% EtOH	Sabine	Gollner/NIOZ	LT50 Alessandro Messora	Tica vent area	Pompeii Worm	4	4	25
S0560	S0560_217	2023-07-21T17:34:05.574Z	9840012	-104291669	2515.47	217_AM044	Copepods	95% EtOH	Sabine	Gollner/NIOZ	LT50 Alessandro Messora	Tica vent area	Pompeii Worm	25	2	30
S0560	S0560_217	2023-07-21T17:34:05.574Z	9840012	-104291669	2515.47	217_AM045	Copepods	95% EtOH	Sabine	Gollner/NIOZ	LT50 Alessandro Messora	Tica vent area	Pompeii Worm	4	2	6
S0560	S0560_217	2023-07-21T17:34:05.574Z	9840012	-104291669	2515.47	217_AM046	Copepods	95% EtOH	Sabine	Gollner/NIOZ	LT50 Alessandro Messora	Tica vent area	Pompeii Worm	31	2	53
S0551	S0551_076	2023-07-12T19:07:04.288Z	9840117	-104291623	2513.93	076_AM047	Copepods	95% EtOH	Sabine	Gollner/NIOZ	LT50 Alessandro Messora	Bio9 site	Pompeii Worm	NA	NA	NA
S0551	S0551_076	2023-07-12T19:07:04.288Z	9840117	-104291623	2513.93	076_AM048	Copepods	95% EtOH	Sabine	Gollner/NIOZ	LT50 Alessandro Messora	Bio9 site	Pompeii Worm	NA	NA	NA
S0551	S0551_076	2023-07-12T19:07:04.288Z	9840117	-104291623	2513.93	076_AM049	Copepods	95% EtOH	Sabine	Gollner/NIOZ	LT50 Alessandro Messora	Bio9 site	Pompeii Worm	NA	NA	NA
S0551	S0551_076	2023-07-12T19:07:04.288Z	9840117	-104291623	2513.93	076_AM050	Copepods	95% EtOH	Sabine	Gollner/NIOZ	LT50 Alessandro Messora	Bio9 site	Pompeii Worm	NA	NA	NA
S0551	S0551_076	2023-07-12T19:07:04.288Z	9840117	-104291623	2513.93	076_AM051	Copepods	95% EtOH	Sabine	Gollner/NIOZ	LT50 Alessandro Messora	Bio9 site	Pompeii Worm	NA	NA	NA
S0551	S0551_083	2023-07-12T21:58:34.561Z	9838455	-104291382	2507.23	083_AM052	Copepods	95% EtOH	Sabine	Gollner/NIOZ	LT50 Alessandro Messora	Bio9 site	Pompeii Worm	NA	NA	NA
S0553	S0553_107	2023-07-14T21:40:17.246Z	9840022	-104291682	2514.15	107_AM053	Copepods	95% EtOH	Sabine	Gollner/NIOZ	LT50 Alessandro Messora	Tica vent area	Pompeii Worm	NA	NA	NA
S0560	S0560_217	2023-07-21T17:34:05.574Z	9840012	-104291669	2515.47	217_AM054	Copepods	95% EtOH	Sabine	Gollner/NIOZ	LT50 Alessandro Messora	Tica vent area	Pompeii Worm	NA	NA	NA
S0560	S0560_217	2023-07-21T17:34:05.574Z	9840012	-104291669	2515.47	217_AM055	Copepods	95% EtOH	Sabine	Gollner/NIOZ	LT50 Alessandro Messora	Tica vent area	Pompeii Worm	NA	NA	NA
S0560	S0560_217	2023-07-21T17:34:05.574Z	9840012	-104291669	2515.47	217_AM056	Copepods	95% EtOH	Sabine	Gollner/NIOZ	LT50 Alessandro Messora	Tica vent area	Pompeii Worm	NA	NA	NA
S0560	S0560_217	2023-07-21T17:34:05.574Z	9840012	-104291669	2515.47	217_AM057	Copepods	95% EtOH	Sabine	Gollner/NIOZ	LT50 Alessandro Messora	Tica vent area	Pompeii Worm	NA	NA	NA
S0560	S0560_217	2023-07-21T17:34:05.574Z	9840012	-104291669	2515.47	217_AM058	Copepods	95% EtOH	Sabine	Gollner/NIOZ	LT50 Alessandro Messora	Tica vent area	Pompeii Worm	NA	NA	NA
S0560	S0560_217	2023-07-21T17:34:05.574Z	9840012	-104291669	2515.47	217_AM059	Copepods	95% EtOH	Sabine	Gollner/NIOZ	LT50 Alessandro Messora	Tica vent area	Pompeii Worm	NA	NA	NA
S0560	S0560_217	2023-07-21T17:34:05.574Z	9840012	-104291669	2515.47	217_AM060	Copepods	95% EtOH	Sabine	Gollner/NIOZ	LT50 Alessandro Messora	Tica vent area	Pompeii Worm	NA	NA	NA
S0546	S0546_028	2023-07-07T19:50:34.927Z	9840157	-104291799	2518.25	028_AM061	Copepods	95% EtOH	Sabine	Gollner/NIOZ	LT50 Alessandro Messora	Tica vent area	Tubeworms/Mussels	NA	NA	NA
S0550	S0550_065	2023-07-11T21:27:33.975Z	9984937	-104293654	2505.86	065_AM062	Copepods	95% EtOH	Sabine	Gollner/NIOZ	LT50 Alessandro Messora	Biovent site	Tubeworms/Mussels	NA	NA	NA
S0551	S0551_082	2023-07-12T21:07:28.725Z	9839941	-104291545	2505.73	082_AM063	Copepods	95% EtOH	Sabine	Gollner/NIOZ	LT50 Alessandro Messora	Tica vent area	Tubeworms/Mussels	NA	NA	NA
S0551	S0551_082	2023-07-12T21:07:28.725Z	9839941	-104291545	2505.73	082_AM064	Copepods	95% EtOH	Sabine	Gollner/NIOZ	LT50 Alessandro Messora	Tica vent area	Tubeworms/Mussels	NA	NA	NA
S0551	S0551_082	2023-07-12T21:07:28.725Z	9839941	-104291545	2505.73	082_AM065	Copepods	95% EtOH	Sabine	Gollner/NIOZ	LT50 Alessandro Messora	Tica vent area	Tubeworms/Mussels	NA	NA	NA
S0553	S0553_109	2023-07-14T21:59:48.964Z	9840016	-104291687	2514.18	109_AM066	Copepods	95% EtOH	Sabine	Gollner/NIOZ	LT50 Alessandro Messora	Tica vent area	Tubeworms/Mussels	NA	NA	NA
S0554	S0554_121	2023-07-15T21:35:27.020Z	9839939	-104291690	2514.39	121_AM067	Copepods	95% EtOH	Sabine	Gollner/NIOZ	LT50 Alessandro Messora	Tica vent area	Tubeworms/Mussels	NA	NA	NA

## Sheet: Copepod ID
Subsample ID	Subsample Origin	Habitat	Temperature	Exposure Time	N Specimen	Copepod N	Species
AM001	Tica Vent Area	Tubeworms Mussels	25	2	19	1	Ceuthoecetes acanthothrix
AM001	Tica Vent Area	Tubeworms Mussels	25	2	19	2	Ceuthoecetes acanthothrix
AM001	Tica Vent Area	Tubeworms Mussels	25	2	19	3	Rhogobius contractus/rapunculus
AM001	Tica Vent Area	Tubeworms Mussels	25	2	19	4	Nilva torifera
AM001	Tica Vent Area	Tubeworms Mussels	25	2	19	5	Ceuthoecetes acanthothrix
AM001	Tica Vent Area	Tubeworms Mussels	25	2	19	6	Ceuthoecetes acanthothrix
AM001	Tica Vent Area	Tubeworms Mussels	25	2	19	7	Ceuthoecetes aliger
AM001	Tica Vent Area	Tubeworms Mussels	25	2	19	8	Rhogobius contractus/rapunculus
AM001	Tica Vent Area	Tubeworms Mussels	25	2	19	9	Rhogobius contractus/rapunculus
AM001	Tica Vent Area	Tubeworms Mussels	25	2	19	10	Rhogobius contractus/rapunculus
AM001	Tica Vent Area	Tubeworms Mussels	25	2	19	11	Rhogobius pressulus
AM001	Tica Vent Area	Tubeworms Mussels	25	2	19	12	Scotocetes introsus
AM001	Tica Vent Area	Tubeworms Mussels	25	2	19	13	Ceuthoecetes acanthothrix
AM001	Tica Vent Area	Tubeworms Mussels	25	2	19	14	Ceuthoecetes acanthothrix
AM001	Tica Vent Area	Tubeworms Mussels	25	2	19	15	Ceuthoecetes acanthothrix
AM001	Tica Vent Area	Tubeworms Mussels	25	2	19	16	Ceuthoecetes acanthothrix
AM001	Tica Vent Area	Tubeworms Mussels	25	2	19	17	Ceuthoecetes acanthothrix
AM001	Tica Vent Area	Tubeworms Mussels	25	2	19	18	Ceuthoecetes acanthothrix
AM001	Tica Vent Area	Tubeworms Mussels	25	2	19	19	Ceuthoecetes acanthothrix
AM002	Tica Vent Area	Tubeworms Mussels	31	2	74	1	Ceuthoecetes acanthothrix
AM002	Tica Vent Area	Tubeworms Mussels	31	2	74	2	Rhogobius contractus/rapunculus
AM002	Tica Vent Area	Tubeworms Mussels	31	2	74	3	Ceuthoecetes acanthothrix
AM002	Tica Vent Area	Tubeworms Mussels	31	2	74	4	Ceuthoecetes acanthothrix
AM002	Tica Vent Area	Tubeworms Mussels	31	2	74	5	Ceuthoecetes acanthothrix
AM002	Tica Vent Area	Tubeworms Mussels	31	2	74	6	Ceuthoecetes acanthothrix
AM002	Tica Vent Area	Tubeworms Mussels	31	2	74	7	Ceuthoecetes acanthothrix
AM002	Tica Vent Area	Tubeworms Mussels	31	2	74	8	Ceuthoecetes acanthothrix
AM002	Tica Vent Area	Tubeworms Mussels	31	2	74	9	Ceuthoecetes acanthothrix
AM002	Tica Vent Area	Tubeworms Mussels	31	2	74	10	Ceuthoecetes acanthothrix
AM002	Tica Vent Area	Tubeworms Mussels	31	2	74	11	Ceuthoecetes acanthothrix
AM002	Tica Vent Area	Tubeworms Mussels	31	2	74	12	Ceuthoecetes acanthothrix
AM002	Tica Vent Area	Tubeworms Mussels	31	2	74	13	Ceuthoecetes acanthothrix
AM002	Tica Vent Area	Tubeworms Mussels	31	2	74	14	Ceuthoecetes acanthothrix
AM002	Tica Vent Area	Tubeworms Mussels	31	2	74	15	Ceuthoecetes acanthothrix
AM002	Tica Vent Area	Tubeworms Mussels	31	2	74	16	Ceuthoecetes acanthothrix
AM002	Tica Vent Area	Tubeworms Mussels	31	2	74	17	Ceuthoecetes acanthothrix
AM002	Tica Vent Area	Tubeworms Mussels	31	2	74	18	Ceuthoecetes acanthothrix
AM002	Tica Vent Area	Tubeworms Mussels	31	2	74	19	Ceuthoecetes acanthothrix
AM002	Tica Vent Area	Tubeworms Mussels	31	2	74	20	Ceuthoecetes acanthothrix
AM002	Tica Vent Area	Tubeworms Mussels	31	2	74	21	Ceuthoecetes acanthothrix
AM002	Tica Vent Area	Tubeworms Mussels	31	2	74	22	Ceuthoecetes acanthothrix
AM002	Tica Vent Area	Tubeworms Mussels	31	2	74	23	Ceuthoecetes acanthothrix
AM002	Tica Vent Area	Tubeworms Mussels	31	2	74	24	Ceuthoecetes acanthothrix
AM002	Tica Vent Area	Tubeworms Mussels	31	2	74	25	Rhogobius contractus/rapunculus
AM002	Tica Vent Area	Tubeworms Mussels	31	2	74	26	Rhogobius contractus/rapunculus
AM002	Tica Vent Area	Tubeworms Mussels	31	2	74	27	Ceuthoecetes acanthothrix
AM002	Tica Vent Area	Tubeworms Mussels	31	2	74	28	Ceuthoecetes acanthothrix
AM002	Tica Vent Area	Tubeworms Mussels	31	2	74	29	Ceuthoecetes acanthothrix
AM002	Tica Vent Area	Tubeworms Mussels	31	2	74	30	Ceuthoecetes acanthothrix
AM002	Tica Vent Area	Tubeworms Mussels	31	2	74	31	Ceuthoecetes acanthothrix
AM002	Tica Vent Area	Tubeworms Mussels	31	2	74	32	Ceuthoecetes acanthothrix
AM002	Tica Vent Area	Tubeworms Mussels	31	2	74	33	Ceuthoecetes acanthothrix
AM002	Tica Vent Area	Tubeworms Mussels	31	2	74	34	Ceuthoecetes acanthothrix
AM002	Tica Vent Area	Tubeworms Mussels	31	2	74	35	Ceuthoecetes acanthothrix
AM002	Tica Vent Area	Tubeworms Mussels	31	2	74	36	Ceuthoecetes acanthothrix
AM002	Tica Vent Area	Tubeworms Mussels	31	2	74	37	Ceuthoecetes acanthothrix
AM002	Tica Vent Area	Tubeworms Mussels	31	2	74	38	Ceuthoecetes acanthothrix
AM002	Tica Vent Area	Tubeworms Mussels	31	2	74	39	Ceuthoecetes acanthothrix
AM002	Tica Vent Area	Tubeworms Mussels	31	2	74	40	Ceuthoecetes acanthothrix
AM002	Tica Vent Area	Tubeworms Mussels	31	2	74	41	Ceuthoecetes acanthothrix
AM002	Tica Vent Area	Tubeworms Mussels	31	2	74	42	Ceuthoecetes acanthothrix
AM002	Tica Vent Area	Tubeworms Mussels	31	2	74	43	Ceuthoecetes acanthothrix
AM002	Tica Vent Area	Tubeworms Mussels	31	2	74	44	Ceuthoecetes acanthothrix
AM002	Tica Vent Area	Tubeworms Mussels	31	2	74	45	Ceuthoecetes acanthothrix
AM002	Tica Vent Area	Tubeworms Mussels	31	2	74	46	Ceuthoecetes acanthothrix
AM002	Tica Vent Area	Tubeworms Mussels	31	2	74	47	Ceuthoecetes acanthothrix
AM002	Tica Vent Area	Tubeworms Mussels	31	2	74	48	Ceuthoecetes acanthothrix
AM002	Tica Vent Area	Tubeworms Mussels	31	2	74	49	Ceuthoecetes acanthothrix
AM002	Tica Vent Area	Tubeworms Mussels	31	2	74	50	Ceuthoecetes acanthothrix
AM002	Tica Vent Area	Tubeworms Mussels	31	2	74	51	Ceuthoecetes acanthothrix
AM002	Tica Vent Area	Tubeworms Mussels	31	2	74	52	Ceuthoecetes acanthothrix
AM002	Tica Vent Area	Tubeworms Mussels	31	2	74	53	Ceuthoecetes acanthothrix
AM002	Tica Vent Area	Tubeworms Mussels	31	2	74	54	Ceuthoecetes acanthothrix
AM002	Tica Vent Area	Tubeworms Mussels	31	2	74	55	Ceuthoecetes acanthothrix
AM002	Tica Vent Area	Tubeworms Mussels	31	2	74	56	Ceuthoecetes acanthothrix
AM002	Tica Vent Area	Tubeworms Mussels	31	2	74	57	Ceuthoecetes acanthothrix
AM002	Tica Vent Area	Tubeworms Mussels	31	2	74	58	Ceuthoecetes acanthothrix
AM002	Tica Vent Area	Tubeworms Mussels	31	2	74	59	Ceuthoecetes acanthothrix
AM002	Tica Vent Area	Tubeworms Mussels	31	2	74	60	Ceuthoecetes acanthothrix
AM002	Tica Vent Area	Tubeworms Mussels	31	2	74	61	Rhogobius contractus/rapunculus
AM002	Tica Vent Area	Tubeworms Mussels	31	2	74	62	Nilva torifera
AM002	Tica Vent Area	Tubeworms Mussels	31	2	74	63	Nilva torifera
AM002	Tica Vent Area	Tubeworms Mussels	31	2	74	64	Nilva torifera
AM002	Tica Vent Area	Tubeworms Mussels	31	2	74	65	Nilva torifera
AM002	Tica Vent Area	Tubeworms Mussels	31	2	74	66	Nilva torifera
AM002	Tica Vent Area	Tubeworms Mussels	31	2	74	67	Rhogobius contractus/rapunculus
AM002	Tica Vent Area	Tubeworms Mussels	31	2	74	68	Rhogobius contractus/rapunculus
AM002	Tica Vent Area	Tubeworms Mussels	31	2	74	69	Nilva torifera
AM002	Tica Vent Area	Tubeworms Mussels	31	2	74	70	Nilva torifera
AM002	Tica Vent Area	Tubeworms Mussels	31	2	74	71	Ceuthoecetes acanthothrix
AM002	Tica Vent Area	Tubeworms Mussels	31	2	74	72	Ceuthoecetes acanthothrix
AM002	Tica Vent Area	Tubeworms Mussels	31	2	74	73	Aphotopontius mammillatus
AM002	Tica Vent Area	Tubeworms Mussels	31	2	74	74	Scotocetes introsus
AM003	Tica Vent Area	Tubeworms Mussels	25	4	83	1	Rhogobius contractus/rapunculus
AM003	Tica Vent Area	Tubeworms Mussels	25	4	83	2	Ceuthoecetes acanthothrix
AM003	Tica Vent Area	Tubeworms Mussels	25	4	83	3	Ceuthoecetes acanthothrix
AM003	Tica Vent Area	Tubeworms Mussels	25	4	83	4	Ceuthoecetes acanthothrix
AM003	Tica Vent Area	Tubeworms Mussels	25	4	83	5	Ceuthoecetes acanthothrix
AM003	Tica Vent Area	Tubeworms Mussels	25	4	83	6	Ceuthoecetes acanthothrix
AM003	Tica Vent Area	Tubeworms Mussels	25	4	83	7	Ceuthoecetes acanthothrix
AM003	Tica Vent Area	Tubeworms Mussels	25	4	83	8	Ceuthoecetes acanthothrix
AM003	Tica Vent Area	Tubeworms Mussels	25	4	83	9	Ceuthoecetes acanthothrix
AM003	Tica Vent Area	Tubeworms Mussels	25	4	83	10	Ceuthoecetes acanthothrix
AM003	Tica Vent Area	Tubeworms Mussels	25	4	83	11	Ceuthoecetes acanthothrix
AM003	Tica Vent Area	Tubeworms Mussels	25	4	83	12	Ceuthoecetes acanthothrix
AM003	Tica Vent Area	Tubeworms Mussels	25	4	83	13	Ceuthoecetes acanthothrix
AM003	Tica Vent Area	Tubeworms Mussels	25	4	83	14	Ceuthoecetes acanthothrix
AM003	Tica Vent Area	Tubeworms Mussels	25	4	83	15	Ceuthoecetes acanthothrix
AM003	Tica Vent Area	Tubeworms Mussels	25	4	83	16	Ceuthoecetes acanthothrix
AM003	Tica Vent Area	Tubeworms Mussels	25	4	83	17	Ceuthoecetes acanthothrix
AM003	Tica Vent Area	Tubeworms Mussels	25	4	83	18	Ceuthoecetes acanthothrix
AM003	Tica Vent Area	Tubeworms Mussels	25	4	83	19	Ceuthoecetes acanthothrix
AM003	Tica Vent Area	Tubeworms Mussels	25	4	83	20	Rhogobius contractus/rapunculus
AM003	Tica Vent Area	Tubeworms Mussels	25	4	83	21	Rhogobius pressulus
AM003	Tica Vent Area	Tubeworms Mussels	25	4	83	22	Ceuthoecetes acanthothrix
AM003	Tica Vent Area	Tubeworms Mussels	25	4	83	23	Ceuthoecetes acanthothrix
AM003	Tica Vent Area	Tubeworms Mussels	25	4	83	24	Ceuthoecetes acanthothrix
AM003	Tica Vent Area	Tubeworms Mussels	25	4	83	25	Ceuthoecetes acanthothrix
AM003	Tica Vent Area	Tubeworms Mussels	25	4	83	26	Ceuthoecetes acanthothrix
AM003	Tica Vent Area	Tubeworms Mussels	25	4	83	27	Ceuthoecetes acanthothrix
AM003	Tica Vent Area	Tubeworms Mussels	25	4	83	28	Ceuthoecetes acanthothrix
AM003	Tica Vent Area	Tubeworms Mussels	25	4	83	29	Rhogobius contractus/rapunculus
AM003	Tica Vent Area	Tubeworms Mussels	25	4	83	30	Rhogobius contractus/rapunculus
AM003	Tica Vent Area	Tubeworms Mussels	25	4	83	31	Ceuthoecetes acanthothrix
AM003	Tica Vent Area	Tubeworms Mussels	25	4	83	32	Ceuthoecetes acanthothrix
AM003	Tica Vent Area	Tubeworms Mussels	25	4	83	33	Ceuthoecetes acanthothrix
AM003	Tica Vent Area	Tubeworms Mussels	25	4	83	34	Ceuthoecetes acanthothrix
AM003	Tica Vent Area	Tubeworms Mussels	25	4	83	35	Ceuthoecetes acanthothrix
AM003	Tica Vent Area	Tubeworms Mussels	25	4	83	36	Ceuthoecetes acanthothrix
AM003	Tica Vent Area	Tubeworms Mussels	25	4	83	37	Ceuthoecetes acanthothrix
AM003	Tica Vent Area	Tubeworms Mussels	25	4	83	38	Ceuthoecetes acanthothrix
AM003	Tica Vent Area	Tubeworms Mussels	25	4	83	39	Ceuthoecetes acanthothrix
AM003	Tica Vent Area	Tubeworms Mussels	25	4	83	40	Ceuthoecetes acanthothrix
AM003	Tica Vent Area	Tubeworms Mussels	25	4	83	41	Ceuthoecetes acanthothrix
AM003	Tica Vent Area	Tubeworms Mussels	25	4	83	42	Rhogobius contractus/rapunculus
AM003	Tica Vent Area	Tubeworms Mussels	25	4	83	43	Rhogobius contractus/rapunculus
AM003	Tica Vent Area	Tubeworms Mussels	25	4	83	44	Rhogobius contractus/rapunculus
AM003	Tica Vent Area	Tubeworms Mussels	25	4	83	45	Rhogobius contractus/rapunculus
AM003	Tica Vent Area	Tubeworms Mussels	25	4	83	46	Ceuthoecetes acanthothrix
AM003	Tica Vent Area	Tubeworms Mussels	25	4	83	47	Ceuthoecetes acanthothrix
AM003	Tica Vent Area	Tubeworms Mussels	25	4	83	48	Ceuthoecetes acanthothrix
AM003	Tica Vent Area	Tubeworms Mussels	25	4	83	49	Ceuthoecetes acanthothrix
AM003	Tica Vent Area	Tubeworms Mussels	25	4	83	50	Ceuthoecetes acanthothrix
AM003	Tica Vent Area	Tubeworms Mussels	25	4	83	51	Ceuthoecetes acanthothrix
AM003	Tica Vent Area	Tubeworms Mussels	25	4	83	52	Ceuthoecetes acanthothrix
AM003	Tica Vent Area	Tubeworms Mussels	25	4	83	53	Rhogobius contractus/rapunculus
AM003	Tica Vent Area	Tubeworms Mussels	25	4	83	54	Rhogobius contractus/rapunculus
AM003	Tica Vent Area	Tubeworms Mussels	25	4	83	55	Nilva torifera
AM003	Tica Vent Area	Tubeworms Mussels	25	4	83	56	Rhogobius contractus/rapunculus
AM003	Tica Vent Area	Tubeworms Mussels	25	4	83	57	Rhogobius contractus/rapunculus
AM003	Tica Vent Area	Tubeworms Mussels	25	4	83	58	Rhogobius contractus/rapunculus
AM003	Tica Vent Area	Tubeworms Mussels	25	4	83	59	Nilva torifera
AM003	Tica Vent Area	Tubeworms Mussels	25	4	83	60	Nilva torifera
AM003	Tica Vent Area	Tubeworms Mussels	25	4	83	61	Ceuthoecetes aliger
AM003	Tica Vent Area	Tubeworms Mussels	25	4	83	62	Ceuthoecetes acanthothrix
AM003	Tica Vent Area	Tubeworms Mussels	25	4	83	63	Idomene sp. 1
AM003	Tica Vent Area	Tubeworms Mussels	25	4	83	64	Ceuthoecetes acanthothrix
AM003	Tica Vent Area	Tubeworms Mussels	25	4	83	65	Ceuthoecetes acanthothrix
AM003	Tica Vent Area	Tubeworms Mussels	25	4	83	66	Ceuthoecetes acanthothrix
AM003	Tica Vent Area	Tubeworms Mussels	25	4	83	67	Dirivultid copepodid
AM003	Tica Vent Area	Tubeworms Mussels	25	4	83	68	Aphotopontius limatulus
AM003	Tica Vent Area	Tubeworms Mussels	25	4	83	69	Nilva torifera
AM003	Tica Vent Area	Tubeworms Mussels	25	4	83	70	Ceuthoecetes acanthothrix
AM003	Tica Vent Area	Tubeworms Mussels	25	4	83	71	Ceuthoecetes acanthothrix
AM003	Tica Vent Area	Tubeworms Mussels	25	4	83	72	Ceuthoecetes acanthothrix
AM003	Tica Vent Area	Tubeworms Mussels	25	4	83	73	Ceuthoecetes acanthothrix
AM003	Tica Vent Area	Tubeworms Mussels	25	4	83	74	Nilva torifera
AM003	Tica Vent Area	Tubeworms Mussels	25	4	83	75	Nilva torifera
AM003	Tica Vent Area	Tubeworms Mussels	25	4	83	76	Ceuthoecetes acanthothrix
AM003	Tica Vent Area	Tubeworms Mussels	25	4	83	77	Ceuthoecetes acanthothrix
AM003	Tica Vent Area	Tubeworms Mussels	25	4	83	78	Ceuthoecetes acanthothrix
AM003	Tica Vent Area	Tubeworms Mussels	25	4	83	79	Ceuthoecetes acanthothrix
AM003	Tica Vent Area	Tubeworms Mussels	25	4	83	80	Ceuthoecetes acanthothrix
AM003	Tica Vent Area	Tubeworms Mussels	25	4	83	81	Nilva torifera
AM003	Tica Vent Area	Tubeworms Mussels	25	4	83	82	Scotocetes introsus
AM003	Tica Vent Area	Tubeworms Mussels	25	4	83	83	Scotocetes introsus
AM004	Tica Vent Area	Tubeworms Mussels	25	8	38	1	Ceuthoecetes acanthothrix
AM004	Tica Vent Area	Tubeworms Mussels	25	8	38	2	Ceuthoecetes acanthothrix
AM004	Tica Vent Area	Tubeworms Mussels	25	8	38	3	Ceuthoecetes acanthothrix
AM004	Tica Vent Area	Tubeworms Mussels	25	8	38	4	Ceuthoecetes acanthothrix
AM004	Tica Vent Area	Tubeworms Mussels	25	8	38	5	Ceuthoecetes acanthothrix
AM004	Tica Vent Area	Tubeworms Mussels	25	8	38	6	Ceuthoecetes acanthothrix
AM004	Tica Vent Area	Tubeworms Mussels	25	8	38	7	Ceuthoecetes acanthothrix
AM004	Tica Vent Area	Tubeworms Mussels	25	8	38	8	Ceuthoecetes acanthothrix
AM004	Tica Vent Area	Tubeworms Mussels	25	8	38	9	Ceuthoecetes acanthothrix
AM004	Tica Vent Area	Tubeworms Mussels	25	8	38	10	Ceuthoecetes acanthothrix
AM004	Tica Vent Area	Tubeworms Mussels	25	8	38	11	Aphotopontius mammillatus
AM004	Tica Vent Area	Tubeworms Mussels	25	8	38	12	Aphotopontius mammillatus
AM004	Tica Vent Area	Tubeworms Mussels	25	8	38	13	Aphotopontius mammillatus
AM004	Tica Vent Area	Tubeworms Mussels	25	8	38	14	Aphotopontius mammillatus
AM004	Tica Vent Area	Tubeworms Mussels	25	8	38	15	Aphotopontius arcuatus
AM004	Tica Vent Area	Tubeworms Mussels	25	8	38	16	Ceuthoecetes acanthothrix
AM004	Tica Vent Area	Tubeworms Mussels	25	8	38	17	Ceuthoecetes acanthothrix
AM004	Tica Vent Area	Tubeworms Mussels	25	8	38	18	Ceuthoecetes acanthothrix
AM004	Tica Vent Area	Tubeworms Mussels	25	8	38	19	Ceuthoecetes acanthothrix
AM004	Tica Vent Area	Tubeworms Mussels	25	8	38	20	Rhogobius contractus/rapunculus
AM004	Tica Vent Area	Tubeworms Mussels	25	8	38	21	Aphotopontius mammillatus
AM004	Tica Vent Area	Tubeworms Mussels	25	8	38	22	Ceuthoecetes acanthothrix
AM004	Tica Vent Area	Tubeworms Mussels	25	8	38	23	Ceuthoecetes acanthothrix
AM004	Tica Vent Area	Tubeworms Mussels	25	8	38	24	Ceuthoecetes acanthothrix
AM004	Tica Vent Area	Tubeworms Mussels	25	8	38	25	Rhogobius pressulus
AM004	Tica Vent Area	Tubeworms Mussels	25	8	38	26	Rhogobius contractus/rapunculus
AM004	Tica Vent Area	Tubeworms Mussels	25	8	38	27	Nilva torifera
AM004	Tica Vent Area	Tubeworms Mussels	25	8	38	28	Ceuthoecetes acanthothrix
AM004	Tica Vent Area	Tubeworms Mussels	25	8	38	29	Ceuthoecetes acanthothrix
AM004	Tica Vent Area	Tubeworms Mussels	25	8	38	30	Ceuthoecetes acanthothrix
AM004	Tica Vent Area	Tubeworms Mussels	25	8	38	31	Ceuthoecetes acanthothrix
AM004	Tica Vent Area	Tubeworms Mussels	25	8	38	32	Aphotopontius mammillatus
AM004	Tica Vent Area	Tubeworms Mussels	25	8	38	33	Aphotopontius mammillatus
AM004	Tica Vent Area	Tubeworms Mussels	25	8	38	34	Ceuthoecetes acanthothrix
AM004	Tica Vent Area	Tubeworms Mussels	25	8	38	35	Nilva torifera
AM004	Tica Vent Area	Tubeworms Mussels	25	8	38	36	Nilva torifera
AM004	Tica Vent Area	Tubeworms Mussels	25	8	38	37	Ceuthoecetes acanthothrix
AM004	Tica Vent Area	Tubeworms Mussels	25	8	38	38	Ceuthoecetes acanthothrix
AM005	Tica Vent Area	Tubeworms Mussels	31	4	48	1	Ceuthoecetes acanthothrix
AM005	Tica Vent Area	Tubeworms Mussels	31	4	48	2	Ceuthoecetes acanthothrix
AM005	Tica Vent Area	Tubeworms Mussels	31	4	48	3	Ceuthoecetes acanthothrix
AM005	Tica Vent Area	Tubeworms Mussels	31	4	48	4	Ceuthoecetes acanthothrix
AM005	Tica Vent Area	Tubeworms Mussels	31	4	48	5	Ceuthoecetes acanthothrix
AM005	Tica Vent Area	Tubeworms Mussels	31	4	48	6	Ceuthoecetes acanthothrix
AM005	Tica Vent Area	Tubeworms Mussels	31	4	48	7	Ceuthoecetes acanthothrix
AM005	Tica Vent Area	Tubeworms Mussels	31	4	48	8	Ceuthoecetes acanthothrix
AM005	Tica Vent Area	Tubeworms Mussels	31	4	48	9	Ceuthoecetes acanthothrix
AM005	Tica Vent Area	Tubeworms Mussels	31	4	48	10	Ceuthoecetes acanthothrix
AM005	Tica Vent Area	Tubeworms Mussels	31	4	48	11	Ceuthoecetes acanthothrix
AM005	Tica Vent Area	Tubeworms Mussels	31	4	48	12	Ceuthoecetes acanthothrix
AM005	Tica Vent Area	Tubeworms Mussels	31	4	48	13	Ceuthoecetes acanthothrix
AM005	Tica Vent Area	Tubeworms Mussels	31	4	48	14	Ceuthoecetes acanthothrix
AM005	Tica Vent Area	Tubeworms Mussels	31	4	48	15	Ceuthoecetes acanthothrix
AM005	Tica Vent Area	Tubeworms Mussels	31	4	48	16	Ceuthoecetes acanthothrix
AM005	Tica Vent Area	Tubeworms Mussels	31	4	48	17	Ceuthoecetes acanthothrix
AM005	Tica Vent Area	Tubeworms Mussels	31	4	48	18	Ceuthoecetes acanthothrix
AM005	Tica Vent Area	Tubeworms Mussels	31	4	48	19	Ceuthoecetes acanthothrix
AM005	Tica Vent Area	Tubeworms Mussels	31	4	48	20	Ceuthoecetes acanthothrix
AM005	Tica Vent Area	Tubeworms Mussels	31	4	48	21	Ceuthoecetes acanthothrix
AM005	Tica Vent Area	Tubeworms Mussels	31	4	48	22	Ceuthoecetes acanthothrix
AM005	Tica Vent Area	Tubeworms Mussels	31	4	48	23	Ceuthoecetes acanthothrix
AM005	Tica Vent Area	Tubeworms Mussels	31	4	48	24	Ceuthoecetes acanthothrix
AM005	Tica Vent Area	Tubeworms Mussels	31	4	48	25	Ceuthoecetes acanthothrix
AM005	Tica Vent Area	Tubeworms Mussels	31	4	48	26	Ceuthoecetes acanthothrix
AM005	Tica Vent Area	Tubeworms Mussels	31	4	48	27	Ceuthoecetes acanthothrix
AM005	Tica Vent Area	Tubeworms Mussels	31	4	48	28	Ceuthoecetes acanthothrix
AM005	Tica Vent Area	Tubeworms Mussels	31	4	48	29	Ceuthoecetes acanthothrix
AM005	Tica Vent Area	Tubeworms Mussels	31	4	48	30	Ceuthoecetes acanthothrix
AM005	Tica Vent Area	Tubeworms Mussels	31	4	48	31	Ceuthoecetes acanthothrix
AM005	Tica Vent Area	Tubeworms Mussels	31	4	48	32	Ceuthoecetes acanthothrix
AM005	Tica Vent Area	Tubeworms Mussels	31	4	48	33	Ceuthoecetes acanthothrix
AM005	Tica Vent Area	Tubeworms Mussels	31	4	48	34	Ceuthoecetes acanthothrix
AM005	Tica Vent Area	Tubeworms Mussels	31	4	48	35	Ceuthoecetes acanthothrix
AM005	Tica Vent Area	Tubeworms Mussels	31	4	48	36	Ceuthoecetes acanthothrix
AM005	Tica Vent Area	Tubeworms Mussels	31	4	48	37	Ceuthoecetes acanthothrix
AM005	Tica Vent Area	Tubeworms Mussels	31	4	48	38	Ceuthoecetes acanthothrix
AM005	Tica Vent Area	Tubeworms Mussels	31	4	48	39	Ceuthoecetes acanthothrix
AM005	Tica Vent Area	Tubeworms Mussels	31	4	48	40	Ceuthoecetes acanthothrix
AM005	Tica Vent Area	Tubeworms Mussels	31	4	48	41	Ceuthoecetes acanthothrix
AM005	Tica Vent Area	Tubeworms Mussels	31	4	48	42	Ceuthoecetes acanthothrix
AM005	Tica Vent Area	Tubeworms Mussels	31	4	48	43	Nilva torifera
AM005	Tica Vent Area	Tubeworms Mussels	31	4	48	44	Nilva torifera
AM005	Tica Vent Area	Tubeworms Mussels	31	4	48	45	Ceuthoecetes acanthothrix
AM005	Tica Vent Area	Tubeworms Mussels	31	4	48	46	Ceuthoecetes acanthothrix
AM005	Tica Vent Area	Tubeworms Mussels	31	4	48	47	Aphotopontius mammillatus
AM005	Tica Vent Area	Tubeworms Mussels	31	4	48	48	Scotocetes introsus
AM006	Tica Vent Area	Tubeworms Mussels	25	10	51	1	Ceuthoecetes acanthothrix
AM006	Tica Vent Area	Tubeworms Mussels	25	10	51	2	Ceuthoecetes acanthothrix
AM006	Tica Vent Area	Tubeworms Mussels	25	10	51	3	Ceuthoecetes acanthothrix
AM006	Tica Vent Area	Tubeworms Mussels	25	10	51	4	Ceuthoecetes acanthothrix
AM006	Tica Vent Area	Tubeworms Mussels	25	10	51	5	Ceuthoecetes acanthothrix
AM006	Tica Vent Area	Tubeworms Mussels	25	10	51	6	Ceuthoecetes acanthothrix
AM006	Tica Vent Area	Tubeworms Mussels	25	10	51	7	Ceuthoecetes acanthothrix
AM006	Tica Vent Area	Tubeworms Mussels	25	10	51	8	Ceuthoecetes acanthothrix
AM006	Tica Vent Area	Tubeworms Mussels	25	10	51	9	Ceuthoecetes acanthothrix
AM006	Tica Vent Area	Tubeworms Mussels	25	10	51	10	Ceuthoecetes acanthothrix
AM006	Tica Vent Area	Tubeworms Mussels	25	10	51	11	Ceuthoecetes acanthothrix
AM006	Tica Vent Area	Tubeworms Mussels	25	10	51	12	Ceuthoecetes acanthothrix
AM006	Tica Vent Area	Tubeworms Mussels	25	10	51	13	Ceuthoecetes acanthothrix
AM006	Tica Vent Area	Tubeworms Mussels	25	10	51	14	Ceuthoecetes acanthothrix
AM006	Tica Vent Area	Tubeworms Mussels	25	10	51	15	Aphotopontius mammillatus
AM006	Tica Vent Area	Tubeworms Mussels	25	10	51	16	Ceuthoecetes acanthothrix
AM006	Tica Vent Area	Tubeworms Mussels	25	10	51	17	Ceuthoecetes acanthothrix
AM006	Tica Vent Area	Tubeworms Mussels	25	10	51	18	Ceuthoecetes acanthothrix
AM006	Tica Vent Area	Tubeworms Mussels	25	10	51	19	Ceuthoecetes acanthothrix
AM006	Tica Vent Area	Tubeworms Mussels	25	10	51	20	Ceuthoecetes acanthothrix
AM006	Tica Vent Area	Tubeworms Mussels	25	10	51	21	Ceuthoecetes acanthothrix
AM006	Tica Vent Area	Tubeworms Mussels	25	10	51	22	Ceuthoecetes acanthothrix
AM006	Tica Vent Area	Tubeworms Mussels	25	10	51	23	Ceuthoecetes acanthothrix
AM006	Tica Vent Area	Tubeworms Mussels	25	10	51	24	Ceuthoecetes acanthothrix
AM006	Tica Vent Area	Tubeworms Mussels	25	10	51	25	Aphotopontius mammillatus
AM006	Tica Vent Area	Tubeworms Mussels	25	10	51	26	Ceuthoecetes acanthothrix
AM006	Tica Vent Area	Tubeworms Mussels	25	10	51	27	Ceuthoecetes acanthothrix
AM006	Tica Vent Area	Tubeworms Mussels	25	10	51	28	Ceuthoecetes acanthothrix
AM006	Tica Vent Area	Tubeworms Mussels	25	10	51	29	Ceuthoecetes acanthothrix
AM006	Tica Vent Area	Tubeworms Mussels	25	10	51	30	Ceuthoecetes acanthothrix
AM006	Tica Vent Area	Tubeworms Mussels	25	10	51	31	Ceuthoecetes acanthothrix
AM006	Tica Vent Area	Tubeworms Mussels	25	10	51	32	Ceuthoecetes acanthothrix
AM006	Tica Vent Area	Tubeworms Mussels	25	10	51	33	Ceuthoecetes acanthothrix
AM006	Tica Vent Area	Tubeworms Mussels	25	10	51	34	Ceuthoecetes acanthothrix
AM006	Tica Vent Area	Tubeworms Mussels	25	10	51	35	Nilva torifera
AM006	Tica Vent Area	Tubeworms Mussels	25	10	51	36	Ceuthoecetes acanthothrix
AM006	Tica Vent Area	Tubeworms Mussels	25	10	51	37	Ceuthoecetes acanthothrix
AM006	Tica Vent Area	Tubeworms Mussels	25	10	51	38	Ceuthoecetes acanthothrix
AM006	Tica Vent Area	Tubeworms Mussels	25	10	51	39	Ceuthoecetes acanthothrix
AM006	Tica Vent Area	Tubeworms Mussels	25	10	51	40	Aphotopontius mammillatus
AM006	Tica Vent Area	Tubeworms Mussels	25	10	51	41	Ceuthoecetes acanthothrix
AM006	Tica Vent Area	Tubeworms Mussels	25	10	51	42	Ceuthoecetes acanthothrix
AM006	Tica Vent Area	Tubeworms Mussels	25	10	51	43	Ceuthoecetes acanthothrix
AM006	Tica Vent Area	Tubeworms Mussels	25	10	51	44	Ceuthoecetes acanthothrix
AM006	Tica Vent Area	Tubeworms Mussels	25	10	51	45	Ceuthoecetes acanthothrix
AM006	Tica Vent Area	Tubeworms Mussels	25	10	51	46	Nilva torifera
AM006	Tica Vent Area	Tubeworms Mussels	25	10	51	47	Nilva torifera
AM006	Tica Vent Area	Tubeworms Mussels	25	10	51	48	Nilva torifera
AM006	Tica Vent Area	Tubeworms Mussels	25	10	51	49	Rhogobius contractus/rapunculus
AM006	Tica Vent Area	Tubeworms Mussels	25	10	51	50	Ceuthoecetes aliger
AM006	Tica Vent Area	Tubeworms Mussels	25	10	51	51	Missing
AM007	Tica Vent Area	Tubeworms Mussels	22	10	48	1	Stygiopontius hispidulus
AM007	Tica Vent Area	Tubeworms Mussels	22	10	48	2	Stygiopontius hispidulus
AM007	Tica Vent Area	Tubeworms Mussels	22	10	48	3	Stygiopontius sentifer
AM007	Tica Vent Area	Tubeworms Mussels	22	10	48	4	Exrima singula
AM007	Tica Vent Area	Tubeworms Mussels	22	10	48	5	Copepodid
AM007	Tica Vent Area	Tubeworms Mussels	22	10	48	6	Stygiopontius hispidulus
AM007	Tica Vent Area	Tubeworms Mussels	22	10	48	7	Stygiopontius hispidulus
AM007	Tica Vent Area	Tubeworms Mussels	22	10	48	8	Stygiopontius hispidulus
AM007	Tica Vent Area	Tubeworms Mussels	22	10	48	9	Stygiopontius hispidulus
AM007	Tica Vent Area	Tubeworms Mussels	22	10	48	10	Stygiopontius hispidulus
AM007	Tica Vent Area	Tubeworms Mussels	22	10	48	11	Stygiopontius hispidulus
AM007	Tica Vent Area	Tubeworms Mussels	22	10	48	12	Stygiopontius hispidulus
AM007	Tica Vent Area	Tubeworms Mussels	22	10	48	13	Stygiopontius hispidulus
AM007	Tica Vent Area	Tubeworms Mussels	22	10	48	14	Stygiopontius hispidulus
AM007	Tica Vent Area	Tubeworms Mussels	22	10	48	15	Aphotopontius mammillatus
AM007	Tica Vent Area	Tubeworms Mussels	22	10	48	16	Aphotopontius mammillatus
AM007	Tica Vent Area	Tubeworms Mussels	22	10	48	17	Stygiopontius hispidulus
AM007	Tica Vent Area	Tubeworms Mussels	22	10	48	18	Stygiopontius hispidulus
AM007	Tica Vent Area	Tubeworms Mussels	22	10	48	19	Stygiopontius hispidulus
AM007	Tica Vent Area	Tubeworms Mussels	22	10	48	20	Stygiopontius hispidulus
AM007	Tica Vent Area	Tubeworms Mussels	22	10	48	21	Stygiopontius hispidulus
AM007	Tica Vent Area	Tubeworms Mussels	22	10	48	22	Stygiopontius hispidulus
AM007	Tica Vent Area	Tubeworms Mussels	22	10	48	23	Aphotopontius mammillatus
AM007	Tica Vent Area	Tubeworms Mussels	22	10	48	24	Aphotopontius mammillatus
AM007	Tica Vent Area	Tubeworms Mussels	22	10	48	25	Aphotopontius mammillatus
AM007	Tica Vent Area	Tubeworms Mussels	22	10	48	26	Aphotopontius mammillatus
AM007	Tica Vent Area	Tubeworms Mussels	22	10	48	27	Stygiopontius hispidulus
AM007	Tica Vent Area	Tubeworms Mussels	22	10	48	28	Stygiopontius hispidulus
AM007	Tica Vent Area	Tubeworms Mussels	22	10	48	29	Stygiopontius hispidulus
AM007	Tica Vent Area	Tubeworms Mussels	22	10	48	30	Stygiopontius hispidulus
AM007	Tica Vent Area	Tubeworms Mussels	22	10	48	31	Stygiopontius hispidulus
AM007	Tica Vent Area	Tubeworms Mussels	22	10	48	32	Stygiopontius hispidulus
AM007	Tica Vent Area	Tubeworms Mussels	22	10	48	33	Stygiopontius hispidulus
AM007	Tica Vent Area	Tubeworms Mussels	22	10	48	34	Aphotopontius mammillatus
AM007	Tica Vent Area	Tubeworms Mussels	22	10	48	35	Aphotopontius mammillatus
AM007	Tica Vent Area	Tubeworms Mussels	22	10	48	36	Stygiopontius hispidulus
AM007	Tica Vent Area	Tubeworms Mussels	22	10	48	37	Aphotopontius mammillatus
AM007	Tica Vent Area	Tubeworms Mussels	22	10	48	38	Aphotopontius mammillatus
AM007	Tica Vent Area	Tubeworms Mussels	22	10	48	39	Aphotopontius mammillatus
AM007	Tica Vent Area	Tubeworms Mussels	22	10	48	40	Stygiopontius hispidulus
AM007	Tica Vent Area	Tubeworms Mussels	22	10	48	41	Aphotopontius mammillatus
AM007	Tica Vent Area	Tubeworms Mussels	22	10	48	42	Aphotopontius mammillatus
AM007	Tica Vent Area	Tubeworms Mussels	22	10	48	43	Aphotopontius mammillatus
AM007	Tica Vent Area	Tubeworms Mussels	22	10	48	44	Aphotopontius mammillatus
AM007	Tica Vent Area	Tubeworms Mussels	22	10	48	45	Aphotopontius mammillatus
AM007	Tica Vent Area	Tubeworms Mussels	22	10	48	46	Aphotopontius mammillatus
AM007	Tica Vent Area	Tubeworms Mussels	22	10	48	47	Aphotopontius mammillatus
AM007	Tica Vent Area	Tubeworms Mussels	22	10	48	48	Stygiopontius hispidulus
AM008	Tica Vent Area	Tubeworms Mussels	22	8	38	1	Stygiopontius hispidulus
AM008	Tica Vent Area	Tubeworms Mussels	22	8	38	2	Stygiopontius hispidulus
AM008	Tica Vent Area	Tubeworms Mussels	22	8	38	3	Stygiopontius hispidulus
AM008	Tica Vent Area	Tubeworms Mussels	22	8	38	4	Stygiopontius hispidulus
AM008	Tica Vent Area	Tubeworms Mussels	22	8	38	5	Stygiopontius hispidulus
AM008	Tica Vent Area	Tubeworms Mussels	22	8	38	6	Stygiopontius hispidulus
AM008	Tica Vent Area	Tubeworms Mussels	22	8	38	7	Stygiopontius hispidulus
AM008	Tica Vent Area	Tubeworms Mussels	22	8	38	8	Aphotopontius mammillatus
AM008	Tica Vent Area	Tubeworms Mussels	22	8	38	9	Aphotopontius mammillatus
AM008	Tica Vent Area	Tubeworms Mussels	22	8	38	10	Aphotopontius mammillatus
AM008	Tica Vent Area	Tubeworms Mussels	22	8	38	11	Aphotopontius mammillatus
AM008	Tica Vent Area	Tubeworms Mussels	22	8	38	12	Aphotopontius mammillatus
AM008	Tica Vent Area	Tubeworms Mussels	22	8	38	13	Aphotopontius mammillatus
AM008	Tica Vent Area	Tubeworms Mussels	22	8	38	14	Aphotopontius mammillatus
AM008	Tica Vent Area	Tubeworms Mussels	22	8	38	15	Aphotopontius mammillatus
AM008	Tica Vent Area	Tubeworms Mussels	22	8	38	16	Aphotopontius mammillatus
AM008	Tica Vent Area	Tubeworms Mussels	22	8	38	17	Aphotopontius mammillatus
AM008	Tica Vent Area	Tubeworms Mussels	22	8	38	18	Stygiopontius appositus
AM008	Tica Vent Area	Tubeworms Mussels	22	8	38	19	Ceuthoecetes acanthothrix
AM008	Tica Vent Area	Tubeworms Mussels	22	8	38	20	Aphotopontius mammillatus
AM008	Tica Vent Area	Tubeworms Mussels	22	8	38	21	Nilva torifera
AM008	Tica Vent Area	Tubeworms Mussels	22	8	38	22	Stygiopontius hispidulus
AM008	Tica Vent Area	Tubeworms Mussels	22	8	38	23	Stygiopontius hispidulus
AM008	Tica Vent Area	Tubeworms Mussels	22	8	38	24	Stygiopontius hispidulus
AM008	Tica Vent Area	Tubeworms Mussels	22	8	38	25	Stygiopontius hispidulus
AM008	Tica Vent Area	Tubeworms Mussels	22	8	38	26	Exrima singula
AM008	Tica Vent Area	Tubeworms Mussels	22	8	38	27	Stygiopontius hispidulus
AM008	Tica Vent Area	Tubeworms Mussels	22	8	38	28	Stygiopontius hispidulus
AM008	Tica Vent Area	Tubeworms Mussels	22	8	38	29	Stygiopontius hispidulus
AM008	Tica Vent Area	Tubeworms Mussels	22	8	38	30	Aphotopontius mammillatus
AM008	Tica Vent Area	Tubeworms Mussels	22	8	38	31	Aphotopontius mammillatus
AM008	Tica Vent Area	Tubeworms Mussels	22	8	38	32	Aphotopontius mammillatus
AM008	Tica Vent Area	Tubeworms Mussels	22	8	38	33	Stygiopontius hispidulus
AM008	Tica Vent Area	Tubeworms Mussels	22	8	38	34	Stygiopontius hispidulus
AM008	Tica Vent Area	Tubeworms Mussels	22	8	38	35	Stygiopontius hispidulus
AM008	Tica Vent Area	Tubeworms Mussels	22	8	38	36	Stygiopontius hispidulus
AM008	Tica Vent Area	Tubeworms Mussels	22	8	38	37	Stygiopontius hispidulus
AM008	Tica Vent Area	Tubeworms Mussels	22	8	38	38	Stygiopontius hispidulus
AM009	Tica Vent Area	Tubeworms Mussels	28	2	77	1	Stygiopontius hispidulus
AM009	Tica Vent Area	Tubeworms Mussels	28	2	77	2	Stygiopontius hispidulus
AM009	Tica Vent Area	Tubeworms Mussels	28	2	77	3	Stygiopontius hispidulus
AM009	Tica Vent Area	Tubeworms Mussels	28	2	77	4	Stygiopontius hispidulus
AM009	Tica Vent Area	Tubeworms Mussels	28	2	77	5	Stygiopontius hispidulus
AM009	Tica Vent Area	Tubeworms Mussels	28	2	77	6	Stygiopontius hispidulus
AM009	Tica Vent Area	Tubeworms Mussels	28	2	77	7	Stygiopontius hispidulus
AM009	Tica Vent Area	Tubeworms Mussels	28	2	77	8	Stygiopontius hispidulus
AM009	Tica Vent Area	Tubeworms Mussels	28	2	77	9	Stygiopontius hispidulus
AM009	Tica Vent Area	Tubeworms Mussels	28	2	77	10	Stygiopontius hispidulus
AM009	Tica Vent Area	Tubeworms Mussels	28	2	77	11	Stygiopontius hispidulus
AM009	Tica Vent Area	Tubeworms Mussels	28	2	77	12	Stygiopontius hispidulus
AM009	Tica Vent Area	Tubeworms Mussels	28	2	77	13	Stygiopontius hispidulus
AM009	Tica Vent Area	Tubeworms Mussels	28	2	77	14	Stygiopontius hispidulus
AM009	Tica Vent Area	Tubeworms Mussels	28	2	77	15	Stygiopontius hispidulus
AM009	Tica Vent Area	Tubeworms Mussels	28	2	77	16	Aphotopontius mammillatus
AM009	Tica Vent Area	Tubeworms Mussels	28	2	77	17	Aphotopontius mammillatus
AM009	Tica Vent Area	Tubeworms Mussels	28	2	77	18	Aphotopontius mammillatus
AM009	Tica Vent Area	Tubeworms Mussels	28	2	77	19	Stygiopontius hispidulus
AM009	Tica Vent Area	Tubeworms Mussels	28	2	77	20	Ceuthoecetes cristatus
AM009	Tica Vent Area	Tubeworms Mussels	28	2	77	21	Aphotopontius mammillatus
AM009	Tica Vent Area	Tubeworms Mussels	28	2	77	22	Stygiopontius hispidulus
AM009	Tica Vent Area	Tubeworms Mussels	28	2	77	23	Stygiopontius hispidulus
AM009	Tica Vent Area	Tubeworms Mussels	28	2	77	24	Stygiopontius hispidulus
AM009	Tica Vent Area	Tubeworms Mussels	28	2	77	25	Stygiopontius hispidulus
AM009	Tica Vent Area	Tubeworms Mussels	28	2	77	26	Aphotopontius mammillatus
AM009	Tica Vent Area	Tubeworms Mussels	28	2	77	27	Aphotopontius mammillatus
AM009	Tica Vent Area	Tubeworms Mussels	28	2	77	28	Aphotopontius mammillatus
AM009	Tica Vent Area	Tubeworms Mussels	28	2	77	29	Stygiopontius hispidulus
AM009	Tica Vent Area	Tubeworms Mussels	28	2	77	30	Stygiopontius hispidulus
AM009	Tica Vent Area	Tubeworms Mussels	28	2	77	31	Stygiopontius hispidulus
AM009	Tica Vent Area	Tubeworms Mussels	28	2	77	32	Stygiopontius hispidulus
AM009	Tica Vent Area	Tubeworms Mussels	28	2	77	33	Stygiopontius hispidulus
AM009	Tica Vent Area	Tubeworms Mussels	28	2	77	34	Stygiopontius hispidulus
AM009	Tica Vent Area	Tubeworms Mussels	28	2	77	35	Aphotopontius mammillatus
AM009	Tica Vent Area	Tubeworms Mussels	28	2	77	36	Aphotopontius mammillatus
AM009	Tica Vent Area	Tubeworms Mussels	28	2	77	37	Stygiopontius hispidulus
AM009	Tica Vent Area	Tubeworms Mussels	28	2	77	38	Stygiopontius hispidulus
AM009	Tica Vent Area	Tubeworms Mussels	28	2	77	39	Ceuthoecetes acanthothrix
AM009	Tica Vent Area	Tubeworms Mussels	28	2	77	40	Ceuthoecetes acanthothrix
AM009	Tica Vent Area	Tubeworms Mussels	28	2	77	41	Ceuthoecetes acanthothrix
AM009	Tica Vent Area	Tubeworms Mussels	28	2	77	42	Stygiopontius hispidulus
AM009	Tica Vent Area	Tubeworms Mussels	28	2	77	43	Aphotopontius mammillatus
AM009	Tica Vent Area	Tubeworms Mussels	28	2	77	44	Aphotopontius mammillatus
AM009	Tica Vent Area	Tubeworms Mussels	28	2	77	45	Aphotopontius mammillatus
AM009	Tica Vent Area	Tubeworms Mussels	28	2	77	46	Aphotopontius mammillatus
AM009	Tica Vent Area	Tubeworms Mussels	28	2	77	47	Aphotopontius mammillatus
AM009	Tica Vent Area	Tubeworms Mussels	28	2	77	48	Stygiopontius hispidulus
AM009	Tica Vent Area	Tubeworms Mussels	28	2	77	49	Stygiopontius hispidulus
AM009	Tica Vent Area	Tubeworms Mussels	28	2	77	50	Ceuthoecetes acanthothrix
AM009	Tica Vent Area	Tubeworms Mussels	28	2	77	51	Ceuthoecetes acanthothrix
AM009	Tica Vent Area	Tubeworms Mussels	28	2	77	52	Stygiopontius hispidulus
AM009	Tica Vent Area	Tubeworms Mussels	28	2	77	53	Aphotopontius mammillatus
AM009	Tica Vent Area	Tubeworms Mussels	28	2	77	54	Aphotopontius mammillatus
AM009	Tica Vent Area	Tubeworms Mussels	28	2	77	55	Aphotopontius mammillatus
AM009	Tica Vent Area	Tubeworms Mussels	28	2	77	56	Stygiopontius hispidulus
AM009	Tica Vent Area	Tubeworms Mussels	28	2	77	57	Stygiopontius hispidulus
AM009	Tica Vent Area	Tubeworms Mussels	28	2	77	58	Stygiopontius hispidulus
AM009	Tica Vent Area	Tubeworms Mussels	28	2	77	59	Rhogobius contractus/rapunculus
AM009	Tica Vent Area	Tubeworms Mussels	28	2	77	60	Rhogobius contractus/rapunculus
AM009	Tica Vent Area	Tubeworms Mussels	28	2	77	61	Rhogobius contractus/rapunculus
AM009	Tica Vent Area	Tubeworms Mussels	28	2	77	62	Rhogobius contractus/rapunculus
AM009	Tica Vent Area	Tubeworms Mussels	28	2	77	63	Ceuthoecetes acanthothrix
AM009	Tica Vent Area	Tubeworms Mussels	28	2	77	64	Ceuthoecetes acanthothrix
AM009	Tica Vent Area	Tubeworms Mussels	28	2	77	65	Aphotopontius limatulus
AM009	Tica Vent Area	Tubeworms Mussels	28	2	77	66	Rhogobius contractus/rapunculus
AM009	Tica Vent Area	Tubeworms Mussels	28	2	77	67	Rhogobius contractus/rapunculus
AM009	Tica Vent Area	Tubeworms Mussels	28	2	77	68	Rhogobius contractus/rapunculus
AM009	Tica Vent Area	Tubeworms Mussels	28	2	77	69	Rhogobius contractus/rapunculus
AM009	Tica Vent Area	Tubeworms Mussels	28	2	77	70	Aphotopontius limatulus
AM009	Tica Vent Area	Tubeworms Mussels	28	2	77	71	Rhogobius contractus/rapunculus
AM009	Tica Vent Area	Tubeworms Mussels	28	2	77	72	Ceuthoecetes acanthothrix
AM009	Tica Vent Area	Tubeworms Mussels	28	2	77	73	Ceuthoecetes acanthothrix
AM009	Tica Vent Area	Tubeworms Mussels	28	2	77	74	Ceuthoecetes introversus
AM009	Tica Vent Area	Tubeworms Mussels	28	2	77	75	Ceuthoecetes acanthothrix
AM009	Tica Vent Area	Tubeworms Mussels	28	2	77	76	Ceuthoecetes acanthothrix
AM009	Tica Vent Area	Tubeworms Mussels	28	2	77	77	Ceuthoecetes acanthothrix
AM010	Tica Vent Area	Tubeworms Mussels	4	8	23	1	Stygiopontius hispidulus
AM010	Tica Vent Area	Tubeworms Mussels	4	8	23	2	Stygiopontius hispidulus
AM010	Tica Vent Area	Tubeworms Mussels	4	8	23	3	Stygiopontius hispidulus
AM010	Tica Vent Area	Tubeworms Mussels	4	8	23	4	Stygiopontius hispidulus
AM010	Tica Vent Area	Tubeworms Mussels	4	8	23	5	Stygiopontius hispidulus
AM010	Tica Vent Area	Tubeworms Mussels	4	8	23	6	Stygiopontius hispidulus
AM010	Tica Vent Area	Tubeworms Mussels	4	8	23	7	Stygiopontius hispidulus
AM010	Tica Vent Area	Tubeworms Mussels	4	8	23	8	Stygiopontius hispidulus
AM010	Tica Vent Area	Tubeworms Mussels	4	8	23	9	Stygiopontius hispidulus
AM010	Tica Vent Area	Tubeworms Mussels	4	8	23	10	Stygiopontius hispidulus
AM010	Tica Vent Area	Tubeworms Mussels	4	8	23	11	Ceuthoecetes acanthothrix
AM010	Tica Vent Area	Tubeworms Mussels	4	8	23	12	Ceuthoecetes acanthothrix
AM010	Tica Vent Area	Tubeworms Mussels	4	8	23	13	Ceuthoecetes acanthothrix
AM010	Tica Vent Area	Tubeworms Mussels	4	8	23	14	Aphotopontius mammillatus
AM010	Tica Vent Area	Tubeworms Mussels	4	8	23	15	Aphotopontius limatulus
AM010	Tica Vent Area	Tubeworms Mussels	4	8	23	16	Copepodid
AM010	Tica Vent Area	Tubeworms Mussels	4	8	23	17	Ceuthoecetes introversus
AM010	Tica Vent Area	Tubeworms Mussels	4	8	23	18	Aphotopontius acanthinus
AM010	Tica Vent Area	Tubeworms Mussels	4	8	23	19	Stygiopontius appositus
AM010	Tica Vent Area	Tubeworms Mussels	4	8	23	20	Copepodid
AM010	Tica Vent Area	Tubeworms Mussels	4	8	23	21	Copepodid
AM010	Tica Vent Area	Tubeworms Mussels	4	8	23	22	Copepodid
AM010	Tica Vent Area	Tubeworms Mussels	4	8	23	23	Copepodid
AM011	Tica Vent Area	Tubeworms Mussels	28	8	20	1	Aphotopontius mammillatus
AM011	Tica Vent Area	Tubeworms Mussels	28	8	20	2	Stygiopontius hispidulus
AM011	Tica Vent Area	Tubeworms Mussels	28	8	20	3	Stygiopontius hispidulus
AM011	Tica Vent Area	Tubeworms Mussels	28	8	20	4	Stygiopontius hispidulus
AM011	Tica Vent Area	Tubeworms Mussels	28	8	20	5	Stygiopontius hispidulus
AM011	Tica Vent Area	Tubeworms Mussels	28	8	20	6	Aphotopontius mammillatus
AM011	Tica Vent Area	Tubeworms Mussels	28	8	20	7	Aphotopontius mammillatus
AM011	Tica Vent Area	Tubeworms Mussels	28	8	20	8	Aphotopontius mammillatus
AM011	Tica Vent Area	Tubeworms Mussels	28	8	20	9	Aphotopontius mammillatus
AM011	Tica Vent Area	Tubeworms Mussels	28	8	20	10	Aphotopontius mammillatus
AM011	Tica Vent Area	Tubeworms Mussels	28	8	20	11	Aphotopontius mammillatus
AM011	Tica Vent Area	Tubeworms Mussels	28	8	20	12	Aphotopontius mammillatus
AM011	Tica Vent Area	Tubeworms Mussels	28	8	20	13	Aphotopontius mammillatus
AM011	Tica Vent Area	Tubeworms Mussels	28	8	20	14	Aphotopontius mammillatus
AM011	Tica Vent Area	Tubeworms Mussels	28	8	20	15	Aphotopontius mammillatus
AM011	Tica Vent Area	Tubeworms Mussels	28	8	20	16	Aphotopontius mammillatus
AM011	Tica Vent Area	Tubeworms Mussels	28	8	20	17	Stygiopontius hispidulus
AM011	Tica Vent Area	Tubeworms Mussels	28	8	20	18	Ceuthoecetes acanthothrix
AM011	Tica Vent Area	Tubeworms Mussels	28	8	20	19	Ceuthoecetes acanthothrix
AM011	Tica Vent Area	Tubeworms Mussels	28	8	20	20	Ceuthoecetes acanthothrix
AM012	Biovent	Tubeworms Mussels	28	8	40	1	Aphotopontius mammillatus
AM012	Biovent	Tubeworms Mussels	28	8	40	2	Aphotopontius mammillatus
AM012	Biovent	Tubeworms Mussels	28	8	40	3	Aphotopontius mammillatus
AM012	Biovent	Tubeworms Mussels	28	8	40	4	Aphotopontius mammillatus
AM012	Biovent	Tubeworms Mussels	28	8	40	5	Aphotopontius mammillatus
AM012	Biovent	Tubeworms Mussels	28	8	40	6	Aphotopontius mammillatus
AM012	Biovent	Tubeworms Mussels	28	8	40	7	Aphotopontius mammillatus
AM012	Biovent	Tubeworms Mussels	28	8	40	8	Aphotopontius mammillatus
AM012	Biovent	Tubeworms Mussels	28	8	40	9	Aphotopontius mammillatus
AM012	Biovent	Tubeworms Mussels	28	8	40	10	Aphotopontius mammillatus
AM012	Biovent	Tubeworms Mussels	28	8	40	11	Aphotopontius mammillatus
AM012	Biovent	Tubeworms Mussels	28	8	40	12	Aphotopontius mammillatus
AM012	Biovent	Tubeworms Mussels	28	8	40	13	Aphotopontius mammillatus
AM012	Biovent	Tubeworms Mussels	28	8	40	14	Aphotopontius mammillatus
AM012	Biovent	Tubeworms Mussels	28	8	40	15	Aphotopontius mammillatus
AM012	Biovent	Tubeworms Mussels	28	8	40	16	Aphotopontius mammillatus
AM012	Biovent	Tubeworms Mussels	28	8	40	17	Aphotopontius mammillatus
AM012	Biovent	Tubeworms Mussels	28	8	40	18	Aphotopontius mammillatus
AM012	Biovent	Tubeworms Mussels	28	8	40	19	Aphotopontius mammillatus
AM012	Biovent	Tubeworms Mussels	28	8	40	20	Aphotopontius mammillatus
AM012	Biovent	Tubeworms Mussels	28	8	40	21	Aphotopontius mammillatus
AM012	Biovent	Tubeworms Mussels	28	8	40	22	Aphotopontius mammillatus
AM012	Biovent	Tubeworms Mussels	28	8	40	23	Aphotopontius mammillatus
AM012	Biovent	Tubeworms Mussels	28	8	40	24	Aphotopontius mammillatus
AM012	Biovent	Tubeworms Mussels	28	8	40	25	Aphotopontius mammillatus
AM012	Biovent	Tubeworms Mussels	28	8	40	26	Aphotopontius mammillatus
AM012	Biovent	Tubeworms Mussels	28	8	40	27	Aphotopontius mammillatus
AM012	Biovent	Tubeworms Mussels	28	8	40	28	Aphotopontius mammillatus
AM012	Biovent	Tubeworms Mussels	28	8	40	29	Ceuthoecetes acanthothrix
AM012	Biovent	Tubeworms Mussels	28	8	40	30	Scotocetes introsus
AM012	Biovent	Tubeworms Mussels	28	8	40	31	Ceuthoecetes acanthothrix
AM012	Biovent	Tubeworms Mussels	28	8	40	32	Unknown copepod sp.1
AM012	Biovent	Tubeworms Mussels	28	8	40	33	Scotocetes introsus
AM012	Biovent	Tubeworms Mussels	28	8	40	34	Scotocetes introsus
AM012	Biovent	Tubeworms Mussels	28	8	40	35	Scotocetes introsus
AM012	Biovent	Tubeworms Mussels	28	8	40	36	Scotocetes introsus
AM012	Biovent	Tubeworms Mussels	28	8	40	37	Scotocetes introsus
AM012	Biovent	Tubeworms Mussels	28	8	40	38	Scotocetes introsus
AM012	Biovent	Tubeworms Mussels	28	8	40	39	Scotocetes introsus
AM012	Biovent	Tubeworms Mussels	28	8	40	40	Ceuthoecetes introversus
AM013	Biovent	Tubeworms Mussels	34	2	116	1	Aphotopontius acanthinus
AM013	Biovent	Tubeworms Mussels	34	2	116	2	Aphotopontius mammillatus
AM013	Biovent	Tubeworms Mussels	34	2	116	3	Aphotopontius mammillatus
AM013	Biovent	Tubeworms Mussels	34	2	116	4	Aphotopontius mammillatus
AM013	Biovent	Tubeworms Mussels	34	2	116	5	Aphotopontius mammillatus
AM013	Biovent	Tubeworms Mussels	34	2	116	6	Nilva torifera
AM013	Biovent	Tubeworms Mussels	34	2	116	7	Aphotopontius mammillatus
AM013	Biovent	Tubeworms Mussels	34	2	116	8	Aphotopontius mammillatus
AM013	Biovent	Tubeworms Mussels	34	2	116	9	Ceuthoecetes acanthothrix
AM013	Biovent	Tubeworms Mussels	34	2	116	10	Aphotopontius acanthinus
AM013	Biovent	Tubeworms Mussels	34	2	116	11	Aphotopontius mammillatus
AM013	Biovent	Tubeworms Mussels	34	2	116	12	Aphotopontius mammillatus
AM013	Biovent	Tubeworms Mussels	34	2	116	13	Aphotopontius mammillatus
AM013	Biovent	Tubeworms Mussels	34	2	116	14	Aphotopontius acanthinus
AM013	Biovent	Tubeworms Mussels	34	2	116	15	Aphotopontius mammillatus
AM013	Biovent	Tubeworms Mussels	34	2	116	16	Ceuthoecetes acanthothrix
AM013	Biovent	Tubeworms Mussels	34	2	116	17	Aphotopontius mammillatus
AM013	Biovent	Tubeworms Mussels	34	2	116	18	Aphotopontius mammillatus
AM013	Biovent	Tubeworms Mussels	34	2	116	19	Aphotopontius mammillatus
AM013	Biovent	Tubeworms Mussels	34	2	116	20	Aphotopontius mammillatus
AM013	Biovent	Tubeworms Mussels	34	2	116	21	Aphotopontius mammillatus
AM013	Biovent	Tubeworms Mussels	34	2	116	22	Aphotopontius mammillatus
AM013	Biovent	Tubeworms Mussels	34	2	116	23	Aphotopontius mammillatus
AM013	Biovent	Tubeworms Mussels	34	2	116	24	Aphotopontius mammillatus
AM013	Biovent	Tubeworms Mussels	34	2	116	25	Aphotopontius mammillatus
AM013	Biovent	Tubeworms Mussels	34	2	116	26	Aphotopontius mammillatus
AM013	Biovent	Tubeworms Mussels	34	2	116	27	Aphotopontius mammillatus
AM013	Biovent	Tubeworms Mussels	34	2	116	28	Aphotopontius mammillatus
AM013	Biovent	Tubeworms Mussels	34	2	116	29	Aphotopontius mammillatus
AM013	Biovent	Tubeworms Mussels	34	2	116	30	Aphotopontius mammillatus
AM013	Biovent	Tubeworms Mussels	34	2	116	31	Aphotopontius mammillatus
AM013	Biovent	Tubeworms Mussels	34	2	116	32	Aphotopontius mammillatus
AM013	Biovent	Tubeworms Mussels	34	2	116	33	Aphotopontius mammillatus
AM013	Biovent	Tubeworms Mussels	34	2	116	34	Aphotopontius mammillatus
AM013	Biovent	Tubeworms Mussels	34	2	116	35	Aphotopontius mammillatus
AM013	Biovent	Tubeworms Mussels	34	2	116	36	Aphotopontius mammillatus
AM013	Biovent	Tubeworms Mussels	34	2	116	37	Aphotopontius mammillatus
AM013	Biovent	Tubeworms Mussels	34	2	116	38	Aphotopontius mammillatus
AM013	Biovent	Tubeworms Mussels	34	2	116	39	Aphotopontius mammillatus
AM013	Biovent	Tubeworms Mussels	34	2	116	40	Aphotopontius mammillatus
AM013	Biovent	Tubeworms Mussels	34	2	116	41	Aphotopontius mammillatus
AM013	Biovent	Tubeworms Mussels	34	2	116	42	Aphotopontius mammillatus
AM013	Biovent	Tubeworms Mussels	34	2	116	43	Aphotopontius mammillatus
AM013	Biovent	Tubeworms Mussels	34	2	116	44	Aphotopontius mammillatus
AM013	Biovent	Tubeworms Mussels	34	2	116	45	Aphotopontius acanthinus
AM013	Biovent	Tubeworms Mussels	34	2	116	46	Aphotopontius mammillatus
AM013	Biovent	Tubeworms Mussels	34	2	116	47	Aphotopontius mammillatus
AM013	Biovent	Tubeworms Mussels	34	2	116	48	Aphotopontius mammillatus
AM013	Biovent	Tubeworms Mussels	34	2	116	49	Aphotopontius mammillatus
AM013	Biovent	Tubeworms Mussels	34	2	116	50	Aphotopontius mammillatus
AM013	Biovent	Tubeworms Mussels	34	2	116	51	Aphotopontius acanthinus
AM013	Biovent	Tubeworms Mussels	34	2	116	52	Aphotopontius mammillatus
AM013	Biovent	Tubeworms Mussels	34	2	116	53	Aphotopontius mammillatus
AM013	Biovent	Tubeworms Mussels	34	2	116	54	Scotocetes introsus
AM013	Biovent	Tubeworms Mussels	34	2	116	55	Scotocetes introsus
AM013	Biovent	Tubeworms Mussels	34	2	116	56	Ceuthoecetes acanthothrix
AM013	Biovent	Tubeworms Mussels	34	2	116	57	Nilva torifera
AM013	Biovent	Tubeworms Mussels	34	2	116	58	Stygiopontius hispidulus
AM013	Biovent	Tubeworms Mussels	34	2	116	59	Aphotopontius mammillatus
AM013	Biovent	Tubeworms Mussels	34	2	116	60	Aphotopontius arcuatus
AM013	Biovent	Tubeworms Mussels	34	2	116	61	Aphotopontius mammillatus
AM013	Biovent	Tubeworms Mussels	34	2	116	62	Aphotopontius mammillatus
AM013	Biovent	Tubeworms Mussels	34	2	116	63	Aphotopontius mammillatus
AM013	Biovent	Tubeworms Mussels	34	2	116	64	Aphotopontius mammillatus
AM013	Biovent	Tubeworms Mussels	34	2	116	65	Aphotopontius mammillatus
AM013	Biovent	Tubeworms Mussels	34	2	116	66	Aphotopontius mammillatus
AM013	Biovent	Tubeworms Mussels	34	2	116	67	Aphotopontius mammillatus
AM013	Biovent	Tubeworms Mussels	34	2	116	68	Aphotopontius mammillatus
AM013	Biovent	Tubeworms Mussels	34	2	116	69	Aphotopontius mammillatus
AM013	Biovent	Tubeworms Mussels	34	2	116	70	Ceuthoecetes acanthothrix
AM013	Biovent	Tubeworms Mussels	34	2	116	71	Aphotopontius mammillatus
AM013	Biovent	Tubeworms Mussels	34	2	116	72	Aphotopontius mammillatus
AM013	Biovent	Tubeworms Mussels	34	2	116	73	Aphotopontius mammillatus
AM013	Biovent	Tubeworms Mussels	34	2	116	74	Aphotopontius mammillatus
AM013	Biovent	Tubeworms Mussels	34	2	116	75	Ceuthoecetes acanthothrix
AM013	Biovent	Tubeworms Mussels	34	2	116	76	Aphotopontius mammillatus
AM013	Biovent	Tubeworms Mussels	34	2	116	77	Aphotopontius mammillatus
AM013	Biovent	Tubeworms Mussels	34	2	116	78	Aphotopontius mammillatus
AM013	Biovent	Tubeworms Mussels	34	2	116	79	Aphotopontius mammillatus
AM013	Biovent	Tubeworms Mussels	34	2	116	80	Aphotopontius mammillatus
AM013	Biovent	Tubeworms Mussels	34	2	116	81	Aphotopontius mammillatus
AM013	Biovent	Tubeworms Mussels	34	2	116	82	Aphotopontius mammillatus
AM013	Biovent	Tubeworms Mussels	34	2	116	83	Aphotopontius mammillatus
AM013	Biovent	Tubeworms Mussels	34	2	116	84	Aphotopontius mammillatus
AM013	Biovent	Tubeworms Mussels	34	2	116	85	Aphotopontius mammillatus
AM013	Biovent	Tubeworms Mussels	34	2	116	86	Aphotopontius mammillatus
AM013	Biovent	Tubeworms Mussels	34	2	116	87	Aphotopontius mammillatus
AM013	Biovent	Tubeworms Mussels	34	2	116	88	Aphotopontius mammillatus
AM013	Biovent	Tubeworms Mussels	34	2	116	89	Aphotopontius mammillatus
AM013	Biovent	Tubeworms Mussels	34	2	116	90	Aphotopontius mammillatus
AM013	Biovent	Tubeworms Mussels	34	2	116	91	Aphotopontius mammillatus
AM013	Biovent	Tubeworms Mussels	34	2	116	92	Aphotopontius mammillatus
AM013	Biovent	Tubeworms Mussels	34	2	116	93	Aphotopontius mammillatus
AM013	Biovent	Tubeworms Mussels	34	2	116	94	Aphotopontius mammillatus
AM013	Biovent	Tubeworms Mussels	34	2	116	95	Aphotopontius mammillatus
AM013	Biovent	Tubeworms Mussels	34	2	116	96	Aphotopontius mammillatus
AM013	Biovent	Tubeworms Mussels	34	2	116	97	Aphotopontius mammillatus
AM013	Biovent	Tubeworms Mussels	34	2	116	98	Aphotopontius mammillatus
AM013	Biovent	Tubeworms Mussels	34	2	116	99	Aphotopontius mammillatus
AM013	Biovent	Tubeworms Mussels	34	2	116	100	Aphotopontius mammillatus
AM013	Biovent	Tubeworms Mussels	34	2	116	101	Aphotopontius mammillatus
AM013	Biovent	Tubeworms Mussels	34	2	116	102	Aphotopontius mammillatus
AM013	Biovent	Tubeworms Mussels	34	2	116	103	Aphotopontius arcuatus
AM013	Biovent	Tubeworms Mussels	34	2	116	104	Aphotopontius arcuatus
AM013	Biovent	Tubeworms Mussels	34	2	116	105	Aphotopontius mammillatus
AM013	Biovent	Tubeworms Mussels	34	2	116	106	Aphotopontius mammillatus
AM013	Biovent	Tubeworms Mussels	34	2	116	107	Aphotopontius mammillatus
AM013	Biovent	Tubeworms Mussels	34	2	116	108	Aphotopontius mammillatus
AM013	Biovent	Tubeworms Mussels	34	2	116	109	Aphotopontius mammillatus
AM013	Biovent	Tubeworms Mussels	34	2	116	110	Aphotopontius mammillatus
AM013	Biovent	Tubeworms Mussels	34	2	116	111	Aphotopontius mammillatus
AM013	Biovent	Tubeworms Mussels	34	2	116	112	Aphotopontius mammillatus
AM013	Biovent	Tubeworms Mussels	34	2	116	113	Aphotopontius mammillatus
AM013	Biovent	Tubeworms Mussels	34	2	116	114	Aphotopontius mammillatus
AM013	Biovent	Tubeworms Mussels	34	2	116	115	Aphotopontius mammillatus
AM013	Biovent	Tubeworms Mussels	34	2	116	116	Aphotopontius mammillatus
AM014	Biovent	Tubeworms Mussels	4	4	10	1	Nilva torifera
AM014	Biovent	Tubeworms Mussels	4	4	10	2	Aphotopontius mammillatus
AM014	Biovent	Tubeworms Mussels	4	4	10	3	Aphotopontius mammillatus
AM014	Biovent	Tubeworms Mussels	4	4	10	4	Aphotopontius mammillatus
AM014	Biovent	Tubeworms Mussels	4	4	10	5	Aphotopontius mammillatus
AM014	Biovent	Tubeworms Mussels	4	4	10	6	Aphotopontius mammillatus
AM014	Biovent	Tubeworms Mussels	4	4	10	7	Aphotopontius mammillatus
AM014	Biovent	Tubeworms Mussels	4	4	10	8	Aphotopontius mammillatus
AM014	Biovent	Tubeworms Mussels	4	4	10	9	Aphotopontius mammillatus
AM014	Biovent	Tubeworms Mussels	4	4	10	10	Aphotopontius mammillatus
AM015	Tica Vent Area	Tubeworms Mussels	28	10	60	1	Nilva torifera
AM015	Tica Vent Area	Tubeworms Mussels	28	10	60	2	Nilva torifera
AM015	Tica Vent Area	Tubeworms Mussels	28	10	60	3	Nilva torifera
AM015	Tica Vent Area	Tubeworms Mussels	28	10	60	4	Nilva torifera
AM015	Tica Vent Area	Tubeworms Mussels	28	10	60	5	Nilva torifera
AM015	Tica Vent Area	Tubeworms Mussels	28	10	60	6	Rhogobius contractus/rapunculus
AM015	Tica Vent Area	Tubeworms Mussels	28	10	60	7	Rhogobius contractus/rapunculus
AM015	Tica Vent Area	Tubeworms Mussels	28	10	60	8	Rhogobius contractus/rapunculus
AM015	Tica Vent Area	Tubeworms Mussels	28	10	60	9	Rhogobius contractus/rapunculus
AM015	Tica Vent Area	Tubeworms Mussels	28	10	60	10	Ceuthoecetes acanthothrix
AM015	Tica Vent Area	Tubeworms Mussels	28	10	60	11	Ceuthoecetes acanthothrix
AM015	Tica Vent Area	Tubeworms Mussels	28	10	60	12	Ceuthoecetes acanthothrix
AM015	Tica Vent Area	Tubeworms Mussels	28	10	60	13	Ceuthoecetes acanthothrix
AM015	Tica Vent Area	Tubeworms Mussels	28	10	60	14	Ceuthoecetes acanthothrix
AM015	Tica Vent Area	Tubeworms Mussels	28	10	60	15	Ceuthoecetes acanthothrix
AM015	Tica Vent Area	Tubeworms Mussels	28	10	60	16	Aphotopontius mammillatus
AM015	Tica Vent Area	Tubeworms Mussels	28	10	60	17	Aphotopontius mammillatus
AM015	Tica Vent Area	Tubeworms Mussels	28	10	60	18	Aphotopontius mammillatus
AM015	Tica Vent Area	Tubeworms Mussels	28	10	60	19	Aphotopontius mammillatus
AM015	Tica Vent Area	Tubeworms Mussels	28	10	60	20	Aphotopontius mammillatus
AM015	Tica Vent Area	Tubeworms Mussels	28	10	60	21	Aphotopontius mammillatus
AM015	Tica Vent Area	Tubeworms Mussels	28	10	60	22	Aphotopontius mammillatus
AM015	Tica Vent Area	Tubeworms Mussels	28	10	60	23	Aphotopontius mammillatus
AM015	Tica Vent Area	Tubeworms Mussels	28	10	60	24	Ceuthoecetes acanthothrix
AM015	Tica Vent Area	Tubeworms Mussels	28	10	60	25	Ceuthoecetes acanthothrix
AM015	Tica Vent Area	Tubeworms Mussels	28	10	60	26	Aphotopontius mammillatus
AM015	Tica Vent Area	Tubeworms Mussels	28	10	60	27	Aphotopontius mammillatus
AM015	Tica Vent Area	Tubeworms Mussels	28	10	60	28	Aphotopontius mammillatus
AM015	Tica Vent Area	Tubeworms Mussels	28	10	60	29	Aphotopontius mammillatus
AM015	Tica Vent Area	Tubeworms Mussels	28	10	60	30	Aphotopontius mammillatus
AM015	Tica Vent Area	Tubeworms Mussels	28	10	60	31	Aphotopontius mammillatus
AM015	Tica Vent Area	Tubeworms Mussels	28	10	60	32	Aphotopontius mammillatus
AM015	Tica Vent Area	Tubeworms Mussels	28	10	60	33	Aphotopontius mammillatus
AM015	Tica Vent Area	Tubeworms Mussels	28	10	60	34	Ceuthoecetes acanthothrix
AM015	Tica Vent Area	Tubeworms Mussels	28	10	60	35	Ceuthoecetes acanthothrix
AM015	Tica Vent Area	Tubeworms Mussels	28	10	60	36	Ceuthoecetes acanthothrix
AM015	Tica Vent Area	Tubeworms Mussels	28	10	60	37	Ceuthoecetes acanthothrix
AM015	Tica Vent Area	Tubeworms Mussels	28	10	60	38	Ceuthoecetes acanthothrix
AM015	Tica Vent Area	Tubeworms Mussels	28	10	60	39	Aphotopontius mammillatus
AM015	Tica Vent Area	Tubeworms Mussels	28	10	60	40	Aphotopontius mammillatus
AM015	Tica Vent Area	Tubeworms Mussels	28	10	60	41	Ceuthoecetes acanthothrix
AM015	Tica Vent Area	Tubeworms Mussels	28	10	60	42	Ceuthoecetes acanthothrix
AM015	Tica Vent Area	Tubeworms Mussels	28	10	60	43	Ceuthoecetes acanthothrix
AM015	Tica Vent Area	Tubeworms Mussels	28	10	60	44	Ceuthoecetes acanthothrix
AM015	Tica Vent Area	Tubeworms Mussels	28	10	60	45	Ceuthoecetes acanthothrix
AM015	Tica Vent Area	Tubeworms Mussels	28	10	60	46	Ceuthoecetes acanthothrix
AM015	Tica Vent Area	Tubeworms Mussels	28	10	60	47	Ceuthoecetes acanthothrix
AM015	Tica Vent Area	Tubeworms Mussels	28	10	60	48	Ceuthoecetes acanthothrix
AM015	Tica Vent Area	Tubeworms Mussels	28	10	60	49	Ceuthoecetes acanthothrix
AM015	Tica Vent Area	Tubeworms Mussels	28	10	60	50	Ceuthoecetes acanthothrix
AM015	Tica Vent Area	Tubeworms Mussels	28	10	60	51	Ceuthoecetes acanthothrix
AM015	Tica Vent Area	Tubeworms Mussels	28	10	60	52	Ceuthoecetes acanthothrix
AM015	Tica Vent Area	Tubeworms Mussels	28	10	60	53	Ceuthoecetes acanthothrix
AM015	Tica Vent Area	Tubeworms Mussels	28	10	60	54	Ceuthoecetes acanthothrix
AM015	Tica Vent Area	Tubeworms Mussels	28	10	60	55	Aphotopontius mammillatus
AM015	Tica Vent Area	Tubeworms Mussels	28	10	60	56	Ceuthoecetes acanthothrix
AM015	Tica Vent Area	Tubeworms Mussels	28	10	60	57	Ceuthoecetes acanthothrix
AM015	Tica Vent Area	Tubeworms Mussels	28	10	60	58	Ceuthoecetes acanthothrix
AM015	Tica Vent Area	Tubeworms Mussels	28	10	60	59	Nilva torifera
AM015	Tica Vent Area	Tubeworms Mussels	28	10	60	60	Nilva torifera
AM016	Tica Vent Area	Tubeworms Mussels	28	4	58	1	Ceuthoecetes acanthothrix
AM016	Tica Vent Area	Tubeworms Mussels	28	4	58	2	Ceuthoecetes acanthothrix
AM016	Tica Vent Area	Tubeworms Mussels	28	4	58	3	Ceuthoecetes acanthothrix
AM016	Tica Vent Area	Tubeworms Mussels	28	4	58	4	Ceuthoecetes acanthothrix
AM016	Tica Vent Area	Tubeworms Mussels	28	4	58	5	Ceuthoecetes acanthothrix
AM016	Tica Vent Area	Tubeworms Mussels	28	4	58	6	Ceuthoecetes acanthothrix
AM016	Tica Vent Area	Tubeworms Mussels	28	4	58	7	Ceuthoecetes acanthothrix
AM016	Tica Vent Area	Tubeworms Mussels	28	4	58	8	Ceuthoecetes acanthothrix
AM016	Tica Vent Area	Tubeworms Mussels	28	4	58	9	Ceuthoecetes acanthothrix
AM016	Tica Vent Area	Tubeworms Mussels	28	4	58	10	Ceuthoecetes acanthothrix
AM016	Tica Vent Area	Tubeworms Mussels	28	4	58	11	Ceuthoecetes acanthothrix
AM016	Tica Vent Area	Tubeworms Mussels	28	4	58	12	Ceuthoecetes acanthothrix
AM016	Tica Vent Area	Tubeworms Mussels	28	4	58	13	Ceuthoecetes acanthothrix
AM016	Tica Vent Area	Tubeworms Mussels	28	4	58	14	Ceuthoecetes acanthothrix
AM016	Tica Vent Area	Tubeworms Mussels	28	4	58	15	Ceuthoecetes acanthothrix
AM016	Tica Vent Area	Tubeworms Mussels	28	4	58	16	Ceuthoecetes acanthothrix
AM016	Tica Vent Area	Tubeworms Mussels	28	4	58	17	Ceuthoecetes acanthothrix
AM016	Tica Vent Area	Tubeworms Mussels	28	4	58	18	Ceuthoecetes acanthothrix
AM016	Tica Vent Area	Tubeworms Mussels	28	4	58	19	Ceuthoecetes acanthothrix
AM016	Tica Vent Area	Tubeworms Mussels	28	4	58	20	Ceuthoecetes acanthothrix
AM016	Tica Vent Area	Tubeworms Mussels	28	4	58	21	Aphotopontius mammillatus
AM016	Tica Vent Area	Tubeworms Mussels	28	4	58	22	Aphotopontius mammillatus
AM016	Tica Vent Area	Tubeworms Mussels	28	4	58	23	Aphotopontius mammillatus
AM016	Tica Vent Area	Tubeworms Mussels	28	4	58	24	Aphotopontius mammillatus
AM016	Tica Vent Area	Tubeworms Mussels	28	4	58	25	Stygiopontius hispidulus
AM016	Tica Vent Area	Tubeworms Mussels	28	4	58	26	Aphotopontius mammillatus
AM016	Tica Vent Area	Tubeworms Mussels	28	4	58	27	Aphotopontius mammillatus
AM016	Tica Vent Area	Tubeworms Mussels	28	4	58	28	Aphotopontius mammillatus
AM016	Tica Vent Area	Tubeworms Mussels	28	4	58	29	Aphotopontius mammillatus
AM016	Tica Vent Area	Tubeworms Mussels	28	4	58	30	Aphotopontius mammillatus
AM016	Tica Vent Area	Tubeworms Mussels	28	4	58	31	Aphotopontius mammillatus
AM016	Tica Vent Area	Tubeworms Mussels	28	4	58	32	Aphotopontius mammillatus
AM016	Tica Vent Area	Tubeworms Mussels	28	4	58	33	Aphotopontius mammillatus
AM016	Tica Vent Area	Tubeworms Mussels	28	4	58	34	Aphotopontius mammillatus
AM016	Tica Vent Area	Tubeworms Mussels	28	4	58	35	Aphotopontius mammillatus
AM016	Tica Vent Area	Tubeworms Mussels	28	4	58	36	Aphotopontius mammillatus
AM016	Tica Vent Area	Tubeworms Mussels	28	4	58	37	Aphotopontius mammillatus
AM016	Tica Vent Area	Tubeworms Mussels	28	4	58	38	Aphotopontius mammillatus
AM016	Tica Vent Area	Tubeworms Mussels	28	4	58	39	Aphotopontius mammillatus
AM016	Tica Vent Area	Tubeworms Mussels	28	4	58	40	Ceuthoecetes acanthothrix
AM016	Tica Vent Area	Tubeworms Mussels	28	4	58	41	Aphotopontius mammillatus
AM016	Tica Vent Area	Tubeworms Mussels	28	4	58	42	Aphotopontius mammillatus
AM016	Tica Vent Area	Tubeworms Mussels	28	4	58	43	Aphotopontius mammillatus
AM016	Tica Vent Area	Tubeworms Mussels	28	4	58	44	Aphotopontius mammillatus
AM016	Tica Vent Area	Tubeworms Mussels	28	4	58	45	Aphotopontius mammillatus
AM016	Tica Vent Area	Tubeworms Mussels	28	4	58	46	Aphotopontius mammillatus
AM016	Tica Vent Area	Tubeworms Mussels	28	4	58	47	Aphotopontius mammillatus
AM016	Tica Vent Area	Tubeworms Mussels	28	4	58	48	Aphotopontius mammillatus
AM016	Tica Vent Area	Tubeworms Mussels	28	4	58	49	Aphotopontius mammillatus
AM016	Tica Vent Area	Tubeworms Mussels	28	4	58	50	Aphotopontius mammillatus
AM016	Tica Vent Area	Tubeworms Mussels	28	4	58	51	Aphotopontius mammillatus
AM016	Tica Vent Area	Tubeworms Mussels	28	4	58	52	Aphotopontius mammillatus
AM016	Tica Vent Area	Tubeworms Mussels	28	4	58	53	Ceuthoecetes acanthothrix
AM016	Tica Vent Area	Tubeworms Mussels	28	4	58	54	Ceuthoecetes acanthothrix
AM016	Tica Vent Area	Tubeworms Mussels	28	4	58	55	Ceuthoecetes acanthothrix
AM016	Tica Vent Area	Tubeworms Mussels	28	4	58	56	Ceuthoecetes acanthothrix
AM016	Tica Vent Area	Tubeworms Mussels	28	4	58	57	Aphotopontius mammillatus
AM016	Tica Vent Area	Tubeworms Mussels	28	4	58	58	Dirivultid copepodid
AM017	Tica Vent Area	Tubeworms Mussels	22	4	30	1	Aphotopontius mammillatus
AM017	Tica Vent Area	Tubeworms Mussels	22	4	30	2	Aphotopontius mammillatus
AM017	Tica Vent Area	Tubeworms Mussels	22	4	30	3	Aphotopontius mammillatus
AM017	Tica Vent Area	Tubeworms Mussels	22	4	30	4	Aphotopontius mammillatus
AM017	Tica Vent Area	Tubeworms Mussels	22	4	30	5	Rhogobius contractus/rapunculus
AM017	Tica Vent Area	Tubeworms Mussels	22	4	30	6	Rhogobius contractus/rapunculus
AM017	Tica Vent Area	Tubeworms Mussels	22	4	30	7	Aphotopontius mammillatus
AM017	Tica Vent Area	Tubeworms Mussels	22	4	30	8	Aphotopontius mammillatus
AM017	Tica Vent Area	Tubeworms Mussels	22	4	30	9	Aphotopontius mammillatus
AM017	Tica Vent Area	Tubeworms Mussels	22	4	30	10	Aphotopontius mammillatus
AM017	Tica Vent Area	Tubeworms Mussels	22	4	30	11	Rhogobius contractus/rapunculus
AM017	Tica Vent Area	Tubeworms Mussels	22	4	30	12	Nilva torifera
AM017	Tica Vent Area	Tubeworms Mussels	22	4	30	13	Aphotopontius acanthinus
AM017	Tica Vent Area	Tubeworms Mussels	22	4	30	14	Aphotopontius acanthinus
AM017	Tica Vent Area	Tubeworms Mussels	22	4	30	15	Aphotopontius acanthinus
AM017	Tica Vent Area	Tubeworms Mussels	22	4	30	16	Nilva torifera
AM017	Tica Vent Area	Tubeworms Mussels	22	4	30	17	Aphotopontius acanthinus
AM017	Tica Vent Area	Tubeworms Mussels	22	4	30	18	Aphotopontius acanthinus
AM017	Tica Vent Area	Tubeworms Mussels	22	4	30	19	Aphotopontius acanthinus
AM017	Tica Vent Area	Tubeworms Mussels	22	4	30	20	Aphotopontius acanthinus
AM017	Tica Vent Area	Tubeworms Mussels	22	4	30	21	Dirivultid copepodid
AM017	Tica Vent Area	Tubeworms Mussels	22	4	30	22	Unknown copepod sp.2
AM017	Tica Vent Area	Tubeworms Mussels	22	4	30	23	Unknown copepod sp.3
AM017	Tica Vent Area	Tubeworms Mussels	22	4	30	24	Dirivultid copepodid
AM017	Tica Vent Area	Tubeworms Mussels	22	4	30	25	Dirivultid copepodid
AM017	Tica Vent Area	Tubeworms Mussels	22	4	30	26	Nilva torifera
AM017	Tica Vent Area	Tubeworms Mussels	22	4	30	27	Nilva torifera
AM017	Tica Vent Area	Tubeworms Mussels	22	4	30	28	Nilva torifera
AM017	Tica Vent Area	Tubeworms Mussels	22	4	30	29	Halectinosoma sp.
AM017	Tica Vent Area	Tubeworms Mussels	22	4	30	30	Missing
AM018	Tica Vent Area	Tubeworms Mussels	4	2	18	1	Aphotopontius mammillatus
AM018	Tica Vent Area	Tubeworms Mussels	4	2	18	2	Aphotopontius mammillatus
AM018	Tica Vent Area	Tubeworms Mussels	4	2	18	3	Aphotopontius mammillatus
AM018	Tica Vent Area	Tubeworms Mussels	4	2	18	4	Ceuthoecetes acanthothrix
AM018	Tica Vent Area	Tubeworms Mussels	4	2	18	5	Rhogobius contractus/rapunculus
AM018	Tica Vent Area	Tubeworms Mussels	4	2	18	6	Dirivultid copepodid
AM018	Tica Vent Area	Tubeworms Mussels	4	2	18	7	Nilva torifera
AM018	Tica Vent Area	Tubeworms Mussels	4	2	18	8	Dirivultid copepodid
AM018	Tica Vent Area	Tubeworms Mussels	4	2	18	9	Rhogobius contractus/rapunculus
AM018	Tica Vent Area	Tubeworms Mussels	4	2	18	10	Aphotopontius acanthinus
AM018	Tica Vent Area	Tubeworms Mussels	4	2	18	11	Aphotopontius acanthinus
AM018	Tica Vent Area	Tubeworms Mussels	4	2	18	12	Aphotopontius acanthinus
AM018	Tica Vent Area	Tubeworms Mussels	4	2	18	13	Nilva torifera
AM018	Tica Vent Area	Tubeworms Mussels	4	2	18	14	Aphotopontius arcuatus
AM018	Tica Vent Area	Tubeworms Mussels	4	2	18	15	Dirivultid copepodid
AM018	Tica Vent Area	Tubeworms Mussels	4	2	18	16	Dirivultid copepodid
AM018	Tica Vent Area	Tubeworms Mussels	4	2	18	17	Dirivultid copepodid
AM018	Tica Vent Area	Tubeworms Mussels	4	2	18	18	Dirivultid copepodid
AM019	Tica Vent Area	Tubeworms Mussels	12	10	38	1	Nilva torifera
AM019	Tica Vent Area	Tubeworms Mussels	12	10	38	2	Nilva torifera
AM019	Tica Vent Area	Tubeworms Mussels	12	10	38	3	Nilva torifera
AM019	Tica Vent Area	Tubeworms Mussels	12	10	38	4	Nilva torifera
AM019	Tica Vent Area	Tubeworms Mussels	12	10	38	5	Nilva torifera
AM019	Tica Vent Area	Tubeworms Mussels	12	10	38	6	Aphotopontius mammillatus
AM019	Tica Vent Area	Tubeworms Mussels	12	10	38	7	Aphotopontius mammillatus
AM019	Tica Vent Area	Tubeworms Mussels	12	10	38	8	Ceuthoecetes acanthothrix
AM019	Tica Vent Area	Tubeworms Mussels	12	10	38	9	Ceuthoecetes acanthothrix
AM019	Tica Vent Area	Tubeworms Mussels	12	10	38	10	Ceuthoecetes acanthothrix
AM019	Tica Vent Area	Tubeworms Mussels	12	10	38	11	Ceuthoecetes acanthothrix
AM019	Tica Vent Area	Tubeworms Mussels	12	10	38	12	Ceuthoecetes acanthothrix
AM019	Tica Vent Area	Tubeworms Mussels	12	10	38	13	Ceuthoecetes acanthothrix
AM019	Tica Vent Area	Tubeworms Mussels	12	10	38	14	Aphotopontius mammillatus
AM019	Tica Vent Area	Tubeworms Mussels	12	10	38	15	Aphotopontius mammillatus
AM019	Tica Vent Area	Tubeworms Mussels	12	10	38	16	Ceuthoecetes acanthothrix
AM019	Tica Vent Area	Tubeworms Mussels	12	10	38	17	Ceuthoecetes acanthothrix
AM019	Tica Vent Area	Tubeworms Mussels	12	10	38	18	Ceuthoecetes acanthothrix
AM019	Tica Vent Area	Tubeworms Mussels	12	10	38	19	Ceuthoecetes acanthothrix
AM019	Tica Vent Area	Tubeworms Mussels	12	10	38	20	Stygiopontius hispidulus
AM019	Tica Vent Area	Tubeworms Mussels	12	10	38	21	Aphotopontius mammillatus
AM019	Tica Vent Area	Tubeworms Mussels	12	10	38	22	Nilva torifera
AM019	Tica Vent Area	Tubeworms Mussels	12	10	38	23	Nilva torifera
AM019	Tica Vent Area	Tubeworms Mussels	12	10	38	24	Nilva torifera
AM019	Tica Vent Area	Tubeworms Mussels	12	10	38	25	Nilva torifera
AM019	Tica Vent Area	Tubeworms Mussels	12	10	38	26	Nilva torifera
AM019	Tica Vent Area	Tubeworms Mussels	12	10	38	27	Nilva torifera
AM019	Tica Vent Area	Tubeworms Mussels	12	10	38	28	Nilva torifera
AM019	Tica Vent Area	Tubeworms Mussels	12	10	38	29	Aphotopontius arcuatus
AM019	Tica Vent Area	Tubeworms Mussels	12	10	38	30	Dirivultid sp.1
AM019	Tica Vent Area	Tubeworms Mussels	12	10	38	31	Nilva torifera
AM019	Tica Vent Area	Tubeworms Mussels	12	10	38	32	Aphotopontius mammillatus
AM019	Tica Vent Area	Tubeworms Mussels	12	10	38	33	Stygiopontius appositus
AM019	Tica Vent Area	Tubeworms Mussels	12	10	38	34	Stygiopontius appositus
AM019	Tica Vent Area	Tubeworms Mussels	12	10	38	35	Nilva torifera
AM019	Tica Vent Area	Tubeworms Mussels	12	10	38	36	Ceuthoecetes aliger
AM019	Tica Vent Area	Tubeworms Mussels	12	10	38	37	Aphotopontius acanthinus
AM019	Tica Vent Area	Tubeworms Mussels	12	10	38	38	Aphotopontius acanthinus
AM020	Tica Vent Area	Tubeworms Mussels	12	8	22	1	Ceuthoecetes acanthothrix
AM020	Tica Vent Area	Tubeworms Mussels	12	8	22	2	Rhogobius contractus/rapunculus
AM020	Tica Vent Area	Tubeworms Mussels	12	8	22	3	Rhogobius contractus/rapunculus
AM020	Tica Vent Area	Tubeworms Mussels	12	8	22	4	Rhogobius contractus/rapunculus
AM020	Tica Vent Area	Tubeworms Mussels	12	8	22	5	Exrima dolichopus
AM020	Tica Vent Area	Tubeworms Mussels	12	8	22	6	Aphotopontius mammillatus
AM020	Tica Vent Area	Tubeworms Mussels	12	8	22	7	Aphotopontius mammillatus
AM020	Tica Vent Area	Tubeworms Mussels	12	8	22	8	Aphotopontius mammillatus
AM020	Tica Vent Area	Tubeworms Mussels	12	8	22	9	Aphotopontius mammillatus
AM020	Tica Vent Area	Tubeworms Mussels	12	8	22	10	Aphotopontius mammillatus
AM020	Tica Vent Area	Tubeworms Mussels	12	8	22	11	Aphotopontius mammillatus
AM020	Tica Vent Area	Tubeworms Mussels	12	8	22	12	Aphotopontius mammillatus
AM020	Tica Vent Area	Tubeworms Mussels	12	8	22	13	Aphotopontius mammillatus
AM020	Tica Vent Area	Tubeworms Mussels	12	8	22	14	Aphotopontius mammillatus
AM020	Tica Vent Area	Tubeworms Mussels	12	8	22	15	Aphotopontius mammillatus
AM020	Tica Vent Area	Tubeworms Mussels	12	8	22	16	Aphotopontius mammillatus
AM020	Tica Vent Area	Tubeworms Mussels	12	8	22	17	Aphotopontius mammillatus
AM020	Tica Vent Area	Tubeworms Mussels	12	8	22	18	Aphotopontius mammillatus
AM020	Tica Vent Area	Tubeworms Mussels	12	8	22	19	Aphotopontius mammillatus
AM020	Tica Vent Area	Tubeworms Mussels	12	8	22	20	Aphotopontius mammillatus
AM020	Tica Vent Area	Tubeworms Mussels	12	8	22	21	Rhogobius contractus/rapunculus
AM020	Tica Vent Area	Tubeworms Mussels	12	8	22	22	Aphotopontius limatulus
AM021	Bio9	Pompeii Worm	28	10	60	1	Stygiopontius hispidulus
AM021	Bio9	Pompeii Worm	28	10	60	2	Stygiopontius hispidulus
AM021	Bio9	Pompeii Worm	28	10	60	3	Stygiopontius hispidulus
AM021	Bio9	Pompeii Worm	28	10	60	4	Stygiopontius hispidulus
AM021	Bio9	Pompeii Worm	28	10	60	5	Stygiopontius hispidulus
AM021	Bio9	Pompeii Worm	28	10	60	6	Stygiopontius hispidulus
AM021	Bio9	Pompeii Worm	28	10	60	7	Stygiopontius hispidulus
AM021	Bio9	Pompeii Worm	28	10	60	8	Stygiopontius hispidulus
AM021	Bio9	Pompeii Worm	28	10	60	9	Stygiopontius hispidulus
AM021	Bio9	Pompeii Worm	28	10	60	10	Stygiopontius hispidulus
AM021	Bio9	Pompeii Worm	28	10	60	11	Stygiopontius hispidulus
AM021	Bio9	Pompeii Worm	28	10	60	12	Stygiopontius hispidulus
AM021	Bio9	Pompeii Worm	28	10	60	13	Stygiopontius hispidulus
AM021	Bio9	Pompeii Worm	28	10	60	14	Stygiopontius hispidulus
AM021	Bio9	Pompeii Worm	28	10	60	15	Stygiopontius hispidulus
AM021	Bio9	Pompeii Worm	28	10	60	16	Stygiopontius hispidulus
AM021	Bio9	Pompeii Worm	28	10	60	17	Stygiopontius hispidulus
AM021	Bio9	Pompeii Worm	28	10	60	18	Stygiopontius hispidulus
AM021	Bio9	Pompeii Worm	28	10	60	19	Stygiopontius hispidulus
AM021	Bio9	Pompeii Worm	28	10	60	20	Stygiopontius hispidulus
AM021	Bio9	Pompeii Worm	28	10	60	21	Stygiopontius hispidulus
AM021	Bio9	Pompeii Worm	28	10	60	22	Stygiopontius hispidulus
AM021	Bio9	Pompeii Worm	28	10	60	23	Stygiopontius hispidulus
AM021	Bio9	Pompeii Worm	28	10	60	24	Stygiopontius hispidulus
AM021	Bio9	Pompeii Worm	28	10	60	25	Stygiopontius hispidulus
AM021	Bio9	Pompeii Worm	28	10	60	26	Stygiopontius hispidulus
AM021	Bio9	Pompeii Worm	28	10	60	27	Stygiopontius hispidulus
AM021	Bio9	Pompeii Worm	28	10	60	28	Stygiopontius hispidulus
AM021	Bio9	Pompeii Worm	28	10	60	29	Stygiopontius hispidulus
AM021	Bio9	Pompeii Worm	28	10	60	30	Stygiopontius hispidulus
AM021	Bio9	Pompeii Worm	28	10	60	31	Stygiopontius hispidulus
AM021	Bio9	Pompeii Worm	28	10	60	32	Stygiopontius hispidulus
AM021	Bio9	Pompeii Worm	28	10	60	33	Stygiopontius hispidulus
AM021	Bio9	Pompeii Worm	28	10	60	34	Stygiopontius hispidulus
AM021	Bio9	Pompeii Worm	28	10	60	35	Stygiopontius hispidulus
AM021	Bio9	Pompeii Worm	28	10	60	36	Stygiopontius hispidulus
AM021	Bio9	Pompeii Worm	28	10	60	37	Stygiopontius hispidulus
AM021	Bio9	Pompeii Worm	28	10	60	38	Stygiopontius hispidulus
AM021	Bio9	Pompeii Worm	28	10	60	39	Stygiopontius hispidulus
AM021	Bio9	Pompeii Worm	28	10	60	40	Stygiopontius hispidulus
AM021	Bio9	Pompeii Worm	28	10	60	41	Stygiopontius hispidulus
AM021	Bio9	Pompeii Worm	28	10	60	42	Stygiopontius hispidulus
AM021	Bio9	Pompeii Worm	28	10	60	43	Stygiopontius hispidulus
AM021	Bio9	Pompeii Worm	28	10	60	44	Stygiopontius hispidulus
AM021	Bio9	Pompeii Worm	28	10	60	45	Stygiopontius hispidulus
AM021	Bio9	Pompeii Worm	28	10	60	46	Stygiopontius hispidulus
AM021	Bio9	Pompeii Worm	28	10	60	47	Stygiopontius hispidulus
AM021	Bio9	Pompeii Worm	28	10	60	48	Stygiopontius hispidulus
AM021	Bio9	Pompeii Worm	28	10	60	49	Stygiopontius hispidulus
AM021	Bio9	Pompeii Worm	28	10	60	50	Stygiopontius hispidulus
AM021	Bio9	Pompeii Worm	28	10	60	51	Stygiopontius hispidulus
AM021	Bio9	Pompeii Worm	28	10	60	52	Stygiopontius hispidulus
AM021	Bio9	Pompeii Worm	28	10	60	53	Stygiopontius hispidulus
AM021	Bio9	Pompeii Worm	28	10	60	54	Stygiopontius hispidulus
AM021	Bio9	Pompeii Worm	28	10	60	55	Stygiopontius hispidulus
AM021	Bio9	Pompeii Worm	28	10	60	56	Stygiopontius hispidulus
AM021	Bio9	Pompeii Worm	28	10	60	57	Stygiopontius hispidulus
AM021	Bio9	Pompeii Worm	28	10	60	58	Stygiopontius hispidulus
AM021	Bio9	Pompeii Worm	28	10	60	59	Stygiopontius hispidulus
AM021	Bio9	Pompeii Worm	28	10	60	60	Stygiopontius hispidulus
AM022	Bio9	Pompeii Worm	28	4	49	1	Stygiopontius hispidulus
AM022	Bio9	Pompeii Worm	28	4	49	2	Stygiopontius hispidulus
AM022	Bio9	Pompeii Worm	28	4	49	3	Stygiopontius hispidulus
AM022	Bio9	Pompeii Worm	28	4	49	4	Stygiopontius hispidulus
AM022	Bio9	Pompeii Worm	28	4	49	5	Stygiopontius hispidulus
AM022	Bio9	Pompeii Worm	28	4	49	6	Stygiopontius hispidulus
AM022	Bio9	Pompeii Worm	28	4	49	7	Stygiopontius hispidulus
AM022	Bio9	Pompeii Worm	28	4	49	8	Stygiopontius hispidulus
AM022	Bio9	Pompeii Worm	28	4	49	9	Stygiopontius hispidulus
AM022	Bio9	Pompeii Worm	28	4	49	10	Stygiopontius hispidulus
AM022	Bio9	Pompeii Worm	28	4	49	11	Stygiopontius hispidulus
AM022	Bio9	Pompeii Worm	28	4	49	12	Stygiopontius hispidulus
AM022	Bio9	Pompeii Worm	28	4	49	13	Stygiopontius hispidulus
AM022	Bio9	Pompeii Worm	28	4	49	14	Stygiopontius hispidulus
AM022	Bio9	Pompeii Worm	28	4	49	15	Stygiopontius hispidulus
AM022	Bio9	Pompeii Worm	28	4	49	16	Stygiopontius hispidulus
AM022	Bio9	Pompeii Worm	28	4	49	17	Stygiopontius hispidulus
AM022	Bio9	Pompeii Worm	28	4	49	18	Stygiopontius hispidulus
AM022	Bio9	Pompeii Worm	28	4	49	19	Stygiopontius hispidulus
AM022	Bio9	Pompeii Worm	28	4	49	20	Stygiopontius hispidulus
AM022	Bio9	Pompeii Worm	28	4	49	21	Stygiopontius hispidulus
AM022	Bio9	Pompeii Worm	28	4	49	22	Stygiopontius hispidulus
AM022	Bio9	Pompeii Worm	28	4	49	23	Stygiopontius hispidulus
AM022	Bio9	Pompeii Worm	28	4	49	24	Stygiopontius hispidulus
AM022	Bio9	Pompeii Worm	28	4	49	25	Stygiopontius hispidulus
AM022	Bio9	Pompeii Worm	28	4	49	26	Stygiopontius hispidulus
AM022	Bio9	Pompeii Worm	28	4	49	27	Stygiopontius hispidulus
AM022	Bio9	Pompeii Worm	28	4	49	28	Stygiopontius hispidulus
AM022	Bio9	Pompeii Worm	28	4	49	29	Stygiopontius hispidulus
AM022	Bio9	Pompeii Worm	28	4	49	30	Stygiopontius hispidulus
AM022	Bio9	Pompeii Worm	28	4	49	31	Stygiopontius hispidulus
AM022	Bio9	Pompeii Worm	28	4	49	32	Stygiopontius hispidulus
AM022	Bio9	Pompeii Worm	28	4	49	33	Stygiopontius hispidulus
AM022	Bio9	Pompeii Worm	28	4	49	34	Stygiopontius hispidulus
AM022	Bio9	Pompeii Worm	28	4	49	35	Stygiopontius hispidulus
AM022	Bio9	Pompeii Worm	28	4	49	36	Stygiopontius hispidulus
AM022	Bio9	Pompeii Worm	28	4	49	37	Stygiopontius hispidulus
AM022	Bio9	Pompeii Worm	28	4	49	38	Stygiopontius hispidulus
AM022	Bio9	Pompeii Worm	28	4	49	39	Stygiopontius hispidulus
AM022	Bio9	Pompeii Worm	28	4	49	40	Stygiopontius hispidulus
AM022	Bio9	Pompeii Worm	28	4	49	41	Stygiopontius hispidulus
AM022	Bio9	Pompeii Worm	28	4	49	42	Stygiopontius hispidulus
AM022	Bio9	Pompeii Worm	28	4	49	43	Stygiopontius hispidulus
AM022	Bio9	Pompeii Worm	28	4	49	44	Stygiopontius hispidulus
AM022	Bio9	Pompeii Worm	28	4	49	45	Stygiopontius hispidulus
AM022	Bio9	Pompeii Worm	28	4	49	46	Stygiopontius hispidulus
AM022	Bio9	Pompeii Worm	28	4	49	47	Stygiopontius hispidulus
AM022	Bio9	Pompeii Worm	28	4	49	48	Stygiopontius hispidulus
AM022	Bio9	Pompeii Worm	28	4	49	49	Stygiopontius hispidulus
AM023	Bio9	Pompeii Worm	28	8	60	1	Nilva torifera
AM023	Bio9	Pompeii Worm	28	8	60	2	Stygiopontius hispidulus
AM023	Bio9	Pompeii Worm	28	8	60	3	Stygiopontius hispidulus
AM023	Bio9	Pompeii Worm	28	8	60	4	Stygiopontius hispidulus
AM023	Bio9	Pompeii Worm	28	8	60	5	Stygiopontius hispidulus
AM023	Bio9	Pompeii Worm	28	8	60	6	Stygiopontius hispidulus
AM023	Bio9	Pompeii Worm	28	8	60	7	Stygiopontius hispidulus
AM023	Bio9	Pompeii Worm	28	8	60	8	Stygiopontius hispidulus
AM023	Bio9	Pompeii Worm	28	8	60	9	Stygiopontius hispidulus
AM023	Bio9	Pompeii Worm	28	8	60	10	Stygiopontius hispidulus
AM023	Bio9	Pompeii Worm	28	8	60	11	Stygiopontius hispidulus
AM023	Bio9	Pompeii Worm	28	8	60	12	Stygiopontius hispidulus
AM023	Bio9	Pompeii Worm	28	8	60	13	Stygiopontius hispidulus
AM023	Bio9	Pompeii Worm	28	8	60	14	Stygiopontius hispidulus
AM023	Bio9	Pompeii Worm	28	8	60	15	Stygiopontius hispidulus
AM023	Bio9	Pompeii Worm	28	8	60	16	Stygiopontius hispidulus
AM023	Bio9	Pompeii Worm	28	8	60	17	Stygiopontius hispidulus
AM023	Bio9	Pompeii Worm	28	8	60	18	Stygiopontius hispidulus
AM023	Bio9	Pompeii Worm	28	8	60	19	Stygiopontius hispidulus
AM023	Bio9	Pompeii Worm	28	8	60	20	Stygiopontius hispidulus
AM023	Bio9	Pompeii Worm	28	8	60	21	Stygiopontius hispidulus
AM023	Bio9	Pompeii Worm	28	8	60	22	Stygiopontius hispidulus
AM023	Bio9	Pompeii Worm	28	8	60	23	Stygiopontius hispidulus
AM023	Bio9	Pompeii Worm	28	8	60	24	Stygiopontius hispidulus
AM023	Bio9	Pompeii Worm	28	8	60	25	Stygiopontius hispidulus
AM023	Bio9	Pompeii Worm	28	8	60	26	Stygiopontius hispidulus
AM023	Bio9	Pompeii Worm	28	8	60	27	Stygiopontius hispidulus
AM023	Bio9	Pompeii Worm	28	8	60	28	Stygiopontius hispidulus
AM023	Bio9	Pompeii Worm	28	8	60	29	Stygiopontius hispidulus
AM023	Bio9	Pompeii Worm	28	8	60	30	Stygiopontius hispidulus
AM023	Bio9	Pompeii Worm	28	8	60	31	Stygiopontius hispidulus
AM023	Bio9	Pompeii Worm	28	8	60	32	Stygiopontius hispidulus
AM023	Bio9	Pompeii Worm	28	8	60	33	Stygiopontius hispidulus
AM023	Bio9	Pompeii Worm	28	8	60	34	Stygiopontius hispidulus
AM023	Bio9	Pompeii Worm	28	8	60	35	Stygiopontius hispidulus
AM023	Bio9	Pompeii Worm	28	8	60	36	Stygiopontius hispidulus
AM023	Bio9	Pompeii Worm	28	8	60	37	Stygiopontius hispidulus
AM023	Bio9	Pompeii Worm	28	8	60	38	Stygiopontius hispidulus
AM023	Bio9	Pompeii Worm	28	8	60	39	Stygiopontius hispidulus
AM023	Bio9	Pompeii Worm	28	8	60	40	Stygiopontius hispidulus
AM023	Bio9	Pompeii Worm	28	8	60	41	Stygiopontius hispidulus
AM023	Bio9	Pompeii Worm	28	8	60	42	Stygiopontius hispidulus
AM023	Bio9	Pompeii Worm	28	8	60	43	Stygiopontius hispidulus
AM023	Bio9	Pompeii Worm	28	8	60	44	Stygiopontius hispidulus
AM023	Bio9	Pompeii Worm	28	8	60	45	Stygiopontius hispidulus
AM023	Bio9	Pompeii Worm	28	8	60	46	Stygiopontius hispidulus
AM023	Bio9	Pompeii Worm	28	8	60	47	Stygiopontius hispidulus
AM023	Bio9	Pompeii Worm	28	8	60	48	Stygiopontius hispidulus
AM023	Bio9	Pompeii Worm	28	8	60	49	Stygiopontius hispidulus
AM023	Bio9	Pompeii Worm	28	8	60	50	Stygiopontius hispidulus
AM023	Bio9	Pompeii Worm	28	8	60	51	Stygiopontius hispidulus
AM023	Bio9	Pompeii Worm	28	8	60	52	Stygiopontius hispidulus
AM023	Bio9	Pompeii Worm	28	8	60	53	Stygiopontius hispidulus
AM023	Bio9	Pompeii Worm	28	8	60	54	Stygiopontius hispidulus
AM023	Bio9	Pompeii Worm	28	8	60	55	Stygiopontius hispidulus
AM023	Bio9	Pompeii Worm	28	8	60	56	Stygiopontius hispidulus
AM023	Bio9	Pompeii Worm	28	8	60	57	Stygiopontius hispidulus
AM023	Bio9	Pompeii Worm	28	8	60	58	Stygiopontius hispidulus
AM023	Bio9	Pompeii Worm	28	8	60	59	Stygiopontius hispidulus
AM023	Bio9	Pompeii Worm	28	8	60	60	Stygiopontius hispidulus
AM024	Bio9	Pompeii Worm	12	10	33	1	Stygiopontius hispidulus
AM024	Bio9	Pompeii Worm	12	10	33	2	Stygiopontius hispidulus
AM024	Bio9	Pompeii Worm	12	10	33	3	Stygiopontius hispidulus
AM024	Bio9	Pompeii Worm	12	10	33	4	Stygiopontius hispidulus
AM024	Bio9	Pompeii Worm	12	10	33	5	Stygiopontius hispidulus
AM024	Bio9	Pompeii Worm	12	10	33	6	Stygiopontius hispidulus
AM024	Bio9	Pompeii Worm	12	10	33	7	Stygiopontius hispidulus
AM024	Bio9	Pompeii Worm	12	10	33	8	Stygiopontius hispidulus
AM024	Bio9	Pompeii Worm	12	10	33	9	Stygiopontius hispidulus
AM024	Bio9	Pompeii Worm	12	10	33	10	Stygiopontius hispidulus
AM024	Bio9	Pompeii Worm	12	10	33	11	Stygiopontius hispidulus
AM024	Bio9	Pompeii Worm	12	10	33	12	Stygiopontius hispidulus
AM024	Bio9	Pompeii Worm	12	10	33	13	Stygiopontius hispidulus
AM024	Bio9	Pompeii Worm	12	10	33	14	Stygiopontius hispidulus
AM024	Bio9	Pompeii Worm	12	10	33	15	Stygiopontius hispidulus
AM024	Bio9	Pompeii Worm	12	10	33	16	Stygiopontius hispidulus
AM024	Bio9	Pompeii Worm	12	10	33	17	Stygiopontius hispidulus
AM024	Bio9	Pompeii Worm	12	10	33	18	Stygiopontius hispidulus
AM024	Bio9	Pompeii Worm	12	10	33	19	Stygiopontius hispidulus
AM024	Bio9	Pompeii Worm	12	10	33	20	Stygiopontius hispidulus
AM024	Bio9	Pompeii Worm	12	10	33	21	Stygiopontius hispidulus
AM024	Bio9	Pompeii Worm	12	10	33	22	Stygiopontius hispidulus
AM024	Bio9	Pompeii Worm	12	10	33	23	Stygiopontius hispidulus
AM024	Bio9	Pompeii Worm	12	10	33	24	Stygiopontius hispidulus
AM024	Bio9	Pompeii Worm	12	10	33	25	Stygiopontius hispidulus
AM024	Bio9	Pompeii Worm	12	10	33	26	Stygiopontius hispidulus
AM024	Bio9	Pompeii Worm	12	10	33	27	Stygiopontius hispidulus
AM024	Bio9	Pompeii Worm	12	10	33	28	Stygiopontius hispidulus
AM024	Bio9	Pompeii Worm	12	10	33	29	Stygiopontius hispidulus
AM024	Bio9	Pompeii Worm	12	10	33	30	Stygiopontius hispidulus
AM024	Bio9	Pompeii Worm	12	10	33	31	Stygiopontius hispidulus
AM024	Bio9	Pompeii Worm	12	10	33	32	Stygiopontius hispidulus
AM024	Bio9	Pompeii Worm	12	10	33	33	Stygiopontius hispidulus
AM025	Bio9	Pompeii Worm	12	8	29	1	Stygiopontius hispidulus
AM025	Bio9	Pompeii Worm	12	8	29	2	Stygiopontius hispidulus
AM025	Bio9	Pompeii Worm	12	8	29	3	Stygiopontius hispidulus
AM025	Bio9	Pompeii Worm	12	8	29	4	Stygiopontius hispidulus
AM025	Bio9	Pompeii Worm	12	8	29	5	Stygiopontius hispidulus
AM025	Bio9	Pompeii Worm	12	8	29	6	Stygiopontius hispidulus
AM025	Bio9	Pompeii Worm	12	8	29	7	Stygiopontius hispidulus
AM025	Bio9	Pompeii Worm	12	8	29	8	Stygiopontius hispidulus
AM025	Bio9	Pompeii Worm	12	8	29	9	Stygiopontius hispidulus
AM025	Bio9	Pompeii Worm	12	8	29	10	Stygiopontius hispidulus
AM025	Bio9	Pompeii Worm	12	8	29	11	Stygiopontius hispidulus
AM025	Bio9	Pompeii Worm	12	8	29	12	Stygiopontius hispidulus
AM025	Bio9	Pompeii Worm	12	8	29	13	Stygiopontius hispidulus
AM025	Bio9	Pompeii Worm	12	8	29	14	Stygiopontius hispidulus
AM025	Bio9	Pompeii Worm	12	8	29	15	Stygiopontius hispidulus
AM025	Bio9	Pompeii Worm	12	8	29	16	Stygiopontius hispidulus
AM025	Bio9	Pompeii Worm	12	8	29	17	Stygiopontius hispidulus
AM025	Bio9	Pompeii Worm	12	8	29	18	Stygiopontius hispidulus
AM025	Bio9	Pompeii Worm	12	8	29	19	Stygiopontius hispidulus
AM025	Bio9	Pompeii Worm	12	8	29	20	Stygiopontius hispidulus
AM025	Bio9	Pompeii Worm	12	8	29	21	Stygiopontius hispidulus
AM025	Bio9	Pompeii Worm	12	8	29	22	Stygiopontius hispidulus
AM025	Bio9	Pompeii Worm	12	8	29	23	Stygiopontius hispidulus
AM025	Bio9	Pompeii Worm	12	8	29	24	Stygiopontius hispidulus
AM025	Bio9	Pompeii Worm	12	8	29	25	Stygiopontius hispidulus
AM025	Bio9	Pompeii Worm	12	8	29	26	Stygiopontius hispidulus
AM025	Bio9	Pompeii Worm	12	8	29	27	Stygiopontius hispidulus
AM025	Bio9	Pompeii Worm	12	8	29	28	Stygiopontius hispidulus
AM025	Bio9	Pompeii Worm	12	8	29	29	Stygiopontius hispidulus
AM026	Tica Vent Area	Pompeii Worm	31	4	58	1	Nilva torifera
AM026	Tica Vent Area	Pompeii Worm	31	4	58	2	Ceuthoecetes acanthothrix
AM026	Tica Vent Area	Pompeii Worm	31	4	58	3	Stygiopontius hispidulus
AM026	Tica Vent Area	Pompeii Worm	31	4	58	4	Stygiopontius hispidulus
AM026	Tica Vent Area	Pompeii Worm	31	4	58	5	Stygiopontius hispidulus
AM026	Tica Vent Area	Pompeii Worm	31	4	58	6	Stygiopontius hispidulus
AM026	Tica Vent Area	Pompeii Worm	31	4	58	7	Stygiopontius hispidulus
AM026	Tica Vent Area	Pompeii Worm	31	4	58	8	Stygiopontius hispidulus
AM026	Tica Vent Area	Pompeii Worm	31	4	58	9	Stygiopontius hispidulus
AM026	Tica Vent Area	Pompeii Worm	31	4	58	10	Stygiopontius hispidulus
AM026	Tica Vent Area	Pompeii Worm	31	4	58	11	Stygiopontius hispidulus
AM026	Tica Vent Area	Pompeii Worm	31	4	58	12	Stygiopontius hispidulus
AM026	Tica Vent Area	Pompeii Worm	31	4	58	13	Stygiopontius hispidulus
AM026	Tica Vent Area	Pompeii Worm	31	4	58	14	Stygiopontius sentifer
AM026	Tica Vent Area	Pompeii Worm	31	4	58	15	Stygiopontius hispidulus
AM026	Tica Vent Area	Pompeii Worm	31	4	58	16	Stygiopontius hispidulus
AM026	Tica Vent Area	Pompeii Worm	31	4	58	17	Stygiopontius hispidulus
AM026	Tica Vent Area	Pompeii Worm	31	4	58	18	Stygiopontius hispidulus
AM026	Tica Vent Area	Pompeii Worm	31	4	58	19	Stygiopontius hispidulus
AM026	Tica Vent Area	Pompeii Worm	31	4	58	20	Stygiopontius hispidulus
AM026	Tica Vent Area	Pompeii Worm	31	4	58	21	Stygiopontius hispidulus
AM026	Tica Vent Area	Pompeii Worm	31	4	58	22	Stygiopontius hispidulus
AM026	Tica Vent Area	Pompeii Worm	31	4	58	23	Stygiopontius hispidulus
AM026	Tica Vent Area	Pompeii Worm	31	4	58	24	Stygiopontius hispidulus
AM026	Tica Vent Area	Pompeii Worm	31	4	58	25	Stygiopontius hispidulus
AM026	Tica Vent Area	Pompeii Worm	31	4	58	26	Stygiopontius hispidulus
AM026	Tica Vent Area	Pompeii Worm	31	4	58	27	Stygiopontius hispidulus
AM026	Tica Vent Area	Pompeii Worm	31	4	58	28	Stygiopontius hispidulus
AM026	Tica Vent Area	Pompeii Worm	31	4	58	29	Stygiopontius hispidulus
AM026	Tica Vent Area	Pompeii Worm	31	4	58	30	Stygiopontius hispidulus
AM026	Tica Vent Area	Pompeii Worm	31	4	58	31	Stygiopontius hispidulus
AM026	Tica Vent Area	Pompeii Worm	31	4	58	32	Stygiopontius hispidulus
AM026	Tica Vent Area	Pompeii Worm	31	4	58	33	Stygiopontius hispidulus
AM026	Tica Vent Area	Pompeii Worm	31	4	58	34	Stygiopontius hispidulus
AM026	Tica Vent Area	Pompeii Worm	31	4	58	35	Stygiopontius hispidulus
AM026	Tica Vent Area	Pompeii Worm	31	4	58	36	Stygiopontius hispidulus
AM026	Tica Vent Area	Pompeii Worm	31	4	58	37	Stygiopontius hispidulus
AM026	Tica Vent Area	Pompeii Worm	31	4	58	38	Stygiopontius hispidulus
AM026	Tica Vent Area	Pompeii Worm	31	4	58	39	Stygiopontius hispidulus
AM026	Tica Vent Area	Pompeii Worm	31	4	58	40	Stygiopontius hispidulus
AM026	Tica Vent Area	Pompeii Worm	31	4	58	41	Stygiopontius hispidulus
AM026	Tica Vent Area	Pompeii Worm	31	4	58	42	Stygiopontius hispidulus
AM026	Tica Vent Area	Pompeii Worm	31	4	58	43	Stygiopontius hispidulus
AM026	Tica Vent Area	Pompeii Worm	31	4	58	44	Stygiopontius hispidulus
AM026	Tica Vent Area	Pompeii Worm	31	4	58	45	Stygiopontius hispidulus
AM026	Tica Vent Area	Pompeii Worm	31	4	58	46	Stygiopontius hispidulus
AM026	Tica Vent Area	Pompeii Worm	31	4	58	47	Stygiopontius hispidulus
AM026	Tica Vent Area	Pompeii Worm	31	4	58	48	Stygiopontius hispidulus
AM026	Tica Vent Area	Pompeii Worm	31	4	58	49	Stygiopontius hispidulus
AM026	Tica Vent Area	Pompeii Worm	31	4	58	50	Stygiopontius appositus
AM026	Tica Vent Area	Pompeii Worm	31	4	58	51	Stygiopontius hispidulus
AM026	Tica Vent Area	Pompeii Worm	31	4	58	52	Stygiopontius hispidulus
AM026	Tica Vent Area	Pompeii Worm	31	4	58	53	Stygiopontius hispidulus
AM026	Tica Vent Area	Pompeii Worm	31	4	58	54	Stygiopontius hispidulus
AM026	Tica Vent Area	Pompeii Worm	31	4	58	55	Stygiopontius hispidulus
AM026	Tica Vent Area	Pompeii Worm	31	4	58	56	Stygiopontius hispidulus
AM026	Tica Vent Area	Pompeii Worm	31	4	58	57	Stygiopontius hispidulus
AM026	Tica Vent Area	Pompeii Worm	31	4	58	58	Tisbe sp.
AM027	Tica Vent Area	Pompeii Worm	31	2	110	1	Ceuthoecetes acanthotrix
AM027	Tica Vent Area	Pompeii Worm	31	2	110	2	Stygiopontius hispidulus
AM027	Tica Vent Area	Pompeii Worm	31	2	110	3	Stygiopontius hispidulus
AM027	Tica Vent Area	Pompeii Worm	31	2	110	4	Ceuthoecetes acanthotrix
AM027	Tica Vent Area	Pompeii Worm	31	2	110	5	Stygiopontius appositus
AM027	Tica Vent Area	Pompeii Worm	31	2	110	6	Stygiopontius appositus
AM027	Tica Vent Area	Pompeii Worm	31	2	110	7	Ceuthoecetes acanthotrix
AM027	Tica Vent Area	Pompeii Worm	31	2	110	8	Stygiopontius hispidulus
AM027	Tica Vent Area	Pompeii Worm	31	2	110	9	Ceuthoecetes acanthotrix
AM027	Tica Vent Area	Pompeii Worm	31	2	110	10	Stygiopontius hispidulus
AM027	Tica Vent Area	Pompeii Worm	31	2	110	11	Stygiopontius hispidulus
AM027	Tica Vent Area	Pompeii Worm	31	2	110	12	Stygiopontius hispidulus
AM027	Tica Vent Area	Pompeii Worm	31	2	110	13	Stygiopontius hispidulus
AM027	Tica Vent Area	Pompeii Worm	31	2	110	14	Stygiopontius hispidulus
AM027	Tica Vent Area	Pompeii Worm	31	2	110	15	Stygiopontius hispidulus
AM027	Tica Vent Area	Pompeii Worm	31	2	110	16	Stygiopontius hispidulus
AM027	Tica Vent Area	Pompeii Worm	31	2	110	17	Stygiopontius hispidulus
AM027	Tica Vent Area	Pompeii Worm	31	2	110	18	Stygiopontius hispidulus
AM027	Tica Vent Area	Pompeii Worm	31	2	110	19	Stygiopontius appositus
AM027	Tica Vent Area	Pompeii Worm	31	2	110	20	Stygiopontius hispidulus
AM027	Tica Vent Area	Pompeii Worm	31	2	110	21	Stygiopontius hispidulus
AM027	Tica Vent Area	Pompeii Worm	31	2	110	22	Stygiopontius hispidulus
AM027	Tica Vent Area	Pompeii Worm	31	2	110	23	Stygiopontius hispidulus
AM027	Tica Vent Area	Pompeii Worm	31	2	110	24	Stygiopontius hispidulus
AM027	Tica Vent Area	Pompeii Worm	31	2	110	25	Stygiopontius hispidulus
AM027	Tica Vent Area	Pompeii Worm	31	2	110	26	Stygiopontius hispidulus
AM027	Tica Vent Area	Pompeii Worm	31	2	110	27	Stygiopontius hispidulus
AM027	Tica Vent Area	Pompeii Worm	31	2	110	28	Stygiopontius hispidulus
AM027	Tica Vent Area	Pompeii Worm	31	2	110	29	Stygiopontius hispidulus
AM027	Tica Vent Area	Pompeii Worm	31	2	110	30	Stygiopontius hispidulus
AM027	Tica Vent Area	Pompeii Worm	31	2	110	31	Stygiopontius hispidulus
AM027	Tica Vent Area	Pompeii Worm	31	2	110	32	Stygiopontius hispidulus
AM027	Tica Vent Area	Pompeii Worm	31	2	110	33	Stygiopontius hispidulus
AM027	Tica Vent Area	Pompeii Worm	31	2	110	34	Stygiopontius hispidulus
AM027	Tica Vent Area	Pompeii Worm	31	2	110	35	Stygiopontius hispidulus
AM027	Tica Vent Area	Pompeii Worm	31	2	110	36	Stygiopontius hispidulus
AM027	Tica Vent Area	Pompeii Worm	31	2	110	37	Stygiopontius hispidulus
AM027	Tica Vent Area	Pompeii Worm	31	2	110	38	Stygiopontius hispidulus
AM027	Tica Vent Area	Pompeii Worm	31	2	110	39	Stygiopontius hispidulus
AM027	Tica Vent Area	Pompeii Worm	31	2	110	40	Stygiopontius hispidulus
AM027	Tica Vent Area	Pompeii Worm	31	2	110	41	Stygiopontius hispidulus
AM027	Tica Vent Area	Pompeii Worm	31	2	110	42	Stygiopontius hispidulus
AM027	Tica Vent Area	Pompeii Worm	31	2	110	43	Stygiopontius hispidulus
AM027	Tica Vent Area	Pompeii Worm	31	2	110	44	Stygiopontius hispidulus
AM027	Tica Vent Area	Pompeii Worm	31	2	110	45	Stygiopontius hispidulus
AM027	Tica Vent Area	Pompeii Worm	31	2	110	46	Stygiopontius hispidulus
AM027	Tica Vent Area	Pompeii Worm	31	2	110	47	Stygiopontius hispidulus
AM027	Tica Vent Area	Pompeii Worm	31	2	110	48	Stygiopontius hispidulus
AM027	Tica Vent Area	Pompeii Worm	31	2	110	49	Stygiopontius hispidulus
AM027	Tica Vent Area	Pompeii Worm	31	2	110	50	Stygiopontius hispidulus
AM027	Tica Vent Area	Pompeii Worm	31	2	110	51	Stygiopontius hispidulus
AM027	Tica Vent Area	Pompeii Worm	31	2	110	52	Stygiopontius hispidulus
AM027	Tica Vent Area	Pompeii Worm	31	2	110	53	Stygiopontius hispidulus
AM027	Tica Vent Area	Pompeii Worm	31	2	110	54	Stygiopontius hispidulus
AM027	Tica Vent Area	Pompeii Worm	31	2	110	55	Stygiopontius hispidulus
AM027	Tica Vent Area	Pompeii Worm	31	2	110	56	Stygiopontius hispidulus
AM027	Tica Vent Area	Pompeii Worm	31	2	110	57	Stygiopontius hispidulus
AM027	Tica Vent Area	Pompeii Worm	31	2	110	58	Stygiopontius hispidulus
AM027	Tica Vent Area	Pompeii Worm	31	2	110	59	Stygiopontius hispidulus
AM027	Tica Vent Area	Pompeii Worm	31	2	110	60	Stygiopontius hispidulus
AM027	Tica Vent Area	Pompeii Worm	31	2	110	61	Stygiopontius hispidulus
AM027	Tica Vent Area	Pompeii Worm	31	2	110	62	Stygiopontius hispidulus
AM027	Tica Vent Area	Pompeii Worm	31	2	110	63	Stygiopontius hispidulus
AM027	Tica Vent Area	Pompeii Worm	31	2	110	64	Stygiopontius hispidulus
AM027	Tica Vent Area	Pompeii Worm	31	2	110	65	Stygiopontius hispidulus
AM027	Tica Vent Area	Pompeii Worm	31	2	110	66	Stygiopontius hispidulus
AM027	Tica Vent Area	Pompeii Worm	31	2	110	67	Stygiopontius hispidulus
AM027	Tica Vent Area	Pompeii Worm	31	2	110	68	Stygiopontius hispidulus
AM027	Tica Vent Area	Pompeii Worm	31	2	110	69	Stygiopontius hispidulus
AM027	Tica Vent Area	Pompeii Worm	31	2	110	70	Stygiopontius hispidulus
AM027	Tica Vent Area	Pompeii Worm	31	2	110	71	Stygiopontius hispidulus
AM027	Tica Vent Area	Pompeii Worm	31	2	110	72	Stygiopontius hispidulus
AM027	Tica Vent Area	Pompeii Worm	31	2	110	73	Stygiopontius hispidulus
AM027	Tica Vent Area	Pompeii Worm	31	2	110	74	Stygiopontius hispidulus
AM027	Tica Vent Area	Pompeii Worm	31	2	110	75	Stygiopontius hispidulus
AM027	Tica Vent Area	Pompeii Worm	31	2	110	76	Stygiopontius hispidulus
AM027	Tica Vent Area	Pompeii Worm	31	2	110	77	Stygiopontius hispidulus
AM027	Tica Vent Area	Pompeii Worm	31	2	110	78	Stygiopontius hispidulus
AM027	Tica Vent Area	Pompeii Worm	31	2	110	79	Stygiopontius hispidulus
AM027	Tica Vent Area	Pompeii Worm	31	2	110	80	Stygiopontius hispidulus
AM027	Tica Vent Area	Pompeii Worm	31	2	110	81	Stygiopontius hispidulus
AM027	Tica Vent Area	Pompeii Worm	31	2	110	82	Stygiopontius hispidulus
AM027	Tica Vent Area	Pompeii Worm	31	2	110	83	Stygiopontius hispidulus
AM027	Tica Vent Area	Pompeii Worm	31	2	110	84	Stygiopontius hispidulus
AM027	Tica Vent Area	Pompeii Worm	31	2	110	85	Stygiopontius hispidulus
AM027	Tica Vent Area	Pompeii Worm	31	2	110	86	Stygiopontius hispidulus
AM027	Tica Vent Area	Pompeii Worm	31	2	110	87	Stygiopontius hispidulus
AM027	Tica Vent Area	Pompeii Worm	31	2	110	88	Stygiopontius hispidulus
AM027	Tica Vent Area	Pompeii Worm	31	2	110	89	Stygiopontius hispidulus
AM027	Tica Vent Area	Pompeii Worm	31	2	110	90	Stygiopontius hispidulus
AM027	Tica Vent Area	Pompeii Worm	31	2	110	91	Stygiopontius hispidulus
AM027	Tica Vent Area	Pompeii Worm	31	2	110	92	Stygiopontius hispidulus
AM027	Tica Vent Area	Pompeii Worm	31	2	110	93	Stygiopontius hispidulus
AM027	Tica Vent Area	Pompeii Worm	31	2	110	94	Stygiopontius hispidulus
AM027	Tica Vent Area	Pompeii Worm	31	2	110	95	Stygiopontius hispidulus
AM027	Tica Vent Area	Pompeii Worm	31	2	110	96	Stygiopontius hispidulus
AM027	Tica Vent Area	Pompeii Worm	31	2	110	97	Stygiopontius hispidulus
AM027	Tica Vent Area	Pompeii Worm	31	2	110	98	Stygiopontius hispidulus
AM027	Tica Vent Area	Pompeii Worm	31	2	110	99	Stygiopontius hispidulus
AM027	Tica Vent Area	Pompeii Worm	31	2	110	100	Stygiopontius hispidulus
AM027	Tica Vent Area	Pompeii Worm	31	2	110	101	Stygiopontius hispidulus
AM027	Tica Vent Area	Pompeii Worm	31	2	110	102	Stygiopontius hispidulus
AM027	Tica Vent Area	Pompeii Worm	31	2	110	103	Stygiopontius hispidulus
AM027	Tica Vent Area	Pompeii Worm	31	2	110	104	Stygiopontius hispidulus
AM027	Tica Vent Area	Pompeii Worm	31	2	110	105	Stygiopontius hispidulus
AM027	Tica Vent Area	Pompeii Worm	31	2	110	106	Stygiopontius hispidulus
AM027	Tica Vent Area	Pompeii Worm	31	2	110	107	Stygiopontius hispidulus
AM027	Tica Vent Area	Pompeii Worm	31	2	110	108	Stygiopontius hispidulus
AM027	Tica Vent Area	Pompeii Worm	31	2	110	109	Stygiopontius hispidulus
AM027	Tica Vent Area	Pompeii Worm	31	2	110	110	Stygiopontius appositus
AM028	Tica Vent Area	Pompeii Worm	25	8	58	1	Nilva torifera
AM028	Tica Vent Area	Pompeii Worm	25	8	58	2	Nilva torifera
AM028	Tica Vent Area	Pompeii Worm	25	8	58	3	Nilva torifera
AM028	Tica Vent Area	Pompeii Worm	25	8	58	4	Ceuthoecetes acanthotrix
AM028	Tica Vent Area	Pompeii Worm	25	8	58	5	Stygiopontius hispidulus
AM028	Tica Vent Area	Pompeii Worm	25	8	58	6	Stygiopontius hispidulus
AM028	Tica Vent Area	Pompeii Worm	25	8	58	7	Stygiopontius hispidulus
AM028	Tica Vent Area	Pompeii Worm	25	8	58	8	Stygiopontius hispidulus
AM028	Tica Vent Area	Pompeii Worm	25	8	58	9	Ceuthoecetes acanthotrix
AM028	Tica Vent Area	Pompeii Worm	25	8	58	10	Stygiopontius hispidulus
AM028	Tica Vent Area	Pompeii Worm	25	8	58	11	Ceuthoecetes acanthotrix
AM028	Tica Vent Area	Pompeii Worm	25	8	58	12	Ceuthoecetes acanthotrix
AM028	Tica Vent Area	Pompeii Worm	25	8	58	13	Aphotopontius mammillatus
AM028	Tica Vent Area	Pompeii Worm	25	8	58	14	Ceuthoecetes acanthotrix
AM028	Tica Vent Area	Pompeii Worm	25	8	58	15	Stygiopontius hispidulus
AM028	Tica Vent Area	Pompeii Worm	25	8	58	16	Stygiopontius appositus
AM028	Tica Vent Area	Pompeii Worm	25	8	58	17	Ceuthoecetes acanthotrix
AM028	Tica Vent Area	Pompeii Worm	25	8	58	18	Ceuthoecetes acanthotrix
AM028	Tica Vent Area	Pompeii Worm	25	8	58	19	Stygiopontius hispidulus
AM028	Tica Vent Area	Pompeii Worm	25	8	58	20	Stygiopontius hispidulus
AM028	Tica Vent Area	Pompeii Worm	25	8	58	21	Ceuthoecetes acanthotrix
AM028	Tica Vent Area	Pompeii Worm	25	8	58	22	Stygiopontius hispidulus
AM028	Tica Vent Area	Pompeii Worm	25	8	58	23	Stygiopontius hispidulus
AM028	Tica Vent Area	Pompeii Worm	25	8	58	24	Aphotopontius mammillatus
AM028	Tica Vent Area	Pompeii Worm	25	8	58	25	Ceuthoecetes acanthotrix
AM028	Tica Vent Area	Pompeii Worm	25	8	58	26	Stygiopontius appositus
AM028	Tica Vent Area	Pompeii Worm	25	8	58	27	Aphotopontius acanthinus
AM028	Tica Vent Area	Pompeii Worm	25	8	58	28	Aphotopontius mammillatus
AM028	Tica Vent Area	Pompeii Worm	25	8	58	29	Stygiopontius hispidulus
AM028	Tica Vent Area	Pompeii Worm	25	8	58	30	Stygiopontius hispidulus
AM028	Tica Vent Area	Pompeii Worm	25	8	58	31	Stygiopontius hispidulus
AM028	Tica Vent Area	Pompeii Worm	25	8	58	32	Stygiopontius hispidulus
AM028	Tica Vent Area	Pompeii Worm	25	8	58	33	Stygiopontius hispidulus
AM028	Tica Vent Area	Pompeii Worm	25	8	58	34	Stygiopontius hispidulus
AM028	Tica Vent Area	Pompeii Worm	25	8	58	35	Stygiopontius hispidulus
AM028	Tica Vent Area	Pompeii Worm	25	8	58	36	Stygiopontius sentifer
AM028	Tica Vent Area	Pompeii Worm	25	8	58	37	Stygiopontius sentifer
AM028	Tica Vent Area	Pompeii Worm	25	8	58	38	Ceuthoecetes acanthothrix
AM028	Tica Vent Area	Pompeii Worm	25	8	58	39	Stygiopontius appositus
AM028	Tica Vent Area	Pompeii Worm	25	8	58	40	Stygiopontius hispidulus
AM028	Tica Vent Area	Pompeii Worm	25	8	58	41	Stygiopontius hispidulus
AM028	Tica Vent Area	Pompeii Worm	25	8	58	42	Stygiopontius hispidulus
AM028	Tica Vent Area	Pompeii Worm	25	8	58	43	Stygiopontius hispidulus
AM028	Tica Vent Area	Pompeii Worm	25	8	58	44	Stygiopontius hispidulus
AM028	Tica Vent Area	Pompeii Worm	25	8	58	45	Stygiopontius hispidulus
AM028	Tica Vent Area	Pompeii Worm	25	8	58	46	Stygiopontius hispidulus
AM028	Tica Vent Area	Pompeii Worm	25	8	58	47	Stygiopontius hispidulus
AM028	Tica Vent Area	Pompeii Worm	25	8	58	48	Stygiopontius hispidulus
AM028	Tica Vent Area	Pompeii Worm	25	8	58	49	Nilva torifera
AM028	Tica Vent Area	Pompeii Worm	25	8	58	50	Aphotopontius mammillatus
AM028	Tica Vent Area	Pompeii Worm	25	8	58	51	Stygiopontius hispidulus
AM028	Tica Vent Area	Pompeii Worm	25	8	58	52	Stygiopontius hispidulus
AM028	Tica Vent Area	Pompeii Worm	25	8	58	53	Stygiopontius hispidulus
AM028	Tica Vent Area	Pompeii Worm	25	8	58	54	Stygiopontius hispidulus
AM028	Tica Vent Area	Pompeii Worm	25	8	58	55	Stygiopontius hispidulus
AM028	Tica Vent Area	Pompeii Worm	25	8	58	56	Stygiopontius hispidulus
AM028	Tica Vent Area	Pompeii Worm	25	8	58	57	Stygiopontius hispidulus
AM028	Tica Vent Area	Pompeii Worm	25	8	58	58	Stygiopontius hispidulus
AM029	Tica Vent Area	Pompeii Worm	28	2	63	1	Stygiopontius hispidulus
AM029	Tica Vent Area	Pompeii Worm	28	2	63	2	Stygiopontius hispidulus
AM029	Tica Vent Area	Pompeii Worm	28	2	63	3	Stygiopontius hispidulus
AM029	Tica Vent Area	Pompeii Worm	28	2	63	4	Stygiopontius hispidulus
AM029	Tica Vent Area	Pompeii Worm	28	2	63	5	Stygiopontius hispidulus
AM029	Tica Vent Area	Pompeii Worm	28	2	63	6	Stygiopontius hispidulus
AM029	Tica Vent Area	Pompeii Worm	28	2	63	7	Stygiopontius hispidulus
AM029	Tica Vent Area	Pompeii Worm	28	2	63	8	Stygiopontius hispidulus
AM029	Tica Vent Area	Pompeii Worm	28	2	63	9	Stygiopontius hispidulus
AM029	Tica Vent Area	Pompeii Worm	28	2	63	10	Stygiopontius hispidulus
AM029	Tica Vent Area	Pompeii Worm	28	2	63	11	Stygiopontius hispidulus
AM029	Tica Vent Area	Pompeii Worm	28	2	63	12	Stygiopontius hispidulus
AM029	Tica Vent Area	Pompeii Worm	28	2	63	13	Stygiopontius hispidulus
AM029	Tica Vent Area	Pompeii Worm	28	2	63	14	Stygiopontius hispidulus
AM029	Tica Vent Area	Pompeii Worm	28	2	63	15	Stygiopontius hispidulus
AM029	Tica Vent Area	Pompeii Worm	28	2	63	16	Stygiopontius hispidulus
AM029	Tica Vent Area	Pompeii Worm	28	2	63	17	Stygiopontius hispidulus
AM029	Tica Vent Area	Pompeii Worm	28	2	63	18	Stygiopontius hispidulus
AM029	Tica Vent Area	Pompeii Worm	28	2	63	19	Stygiopontius hispidulus
AM029	Tica Vent Area	Pompeii Worm	28	2	63	20	Stygiopontius hispidulus
AM029	Tica Vent Area	Pompeii Worm	28	2	63	21	Stygiopontius hispidulus
AM029	Tica Vent Area	Pompeii Worm	28	2	63	22	Stygiopontius hispidulus
AM029	Tica Vent Area	Pompeii Worm	28	2	63	23	Stygiopontius hispidulus
AM029	Tica Vent Area	Pompeii Worm	28	2	63	24	Stygiopontius hispidulus
AM029	Tica Vent Area	Pompeii Worm	28	2	63	25	Stygiopontius appositus
AM029	Tica Vent Area	Pompeii Worm	28	2	63	26	Stygiopontius appositus
AM029	Tica Vent Area	Pompeii Worm	28	2	63	27	Stygiopontius hispidulus
AM029	Tica Vent Area	Pompeii Worm	28	2	63	28	Stygiopontius hispidulus
AM029	Tica Vent Area	Pompeii Worm	28	2	63	29	Stygiopontius appositus
AM029	Tica Vent Area	Pompeii Worm	28	2	63	30	Stygiopontius appositus
AM029	Tica Vent Area	Pompeii Worm	28	2	63	31	Stygiopontius hispidulus
AM029	Tica Vent Area	Pompeii Worm	28	2	63	32	Stygiopontius hispidulus
AM029	Tica Vent Area	Pompeii Worm	28	2	63	33	Stygiopontius hispidulus
AM029	Tica Vent Area	Pompeii Worm	28	2	63	34	Stygiopontius hispidulus
AM029	Tica Vent Area	Pompeii Worm	28	2	63	35	Stygiopontius hispidulus
AM029	Tica Vent Area	Pompeii Worm	28	2	63	36	Stygiopontius hispidulus
AM029	Tica Vent Area	Pompeii Worm	28	2	63	37	Stygiopontius hispidulus
AM029	Tica Vent Area	Pompeii Worm	28	2	63	38	Stygiopontius hispidulus
AM029	Tica Vent Area	Pompeii Worm	28	2	63	39	Stygiopontius hispidulus
AM029	Tica Vent Area	Pompeii Worm	28	2	63	40	Stygiopontius sentifer
AM029	Tica Vent Area	Pompeii Worm	28	2	63	41	Stygiopontius hispidulus
AM029	Tica Vent Area	Pompeii Worm	28	2	63	42	Stygiopontius hispidulus
AM029	Tica Vent Area	Pompeii Worm	28	2	63	43	Stygiopontius hispidulus
AM029	Tica Vent Area	Pompeii Worm	28	2	63	44	Stygiopontius hispidulus
AM029	Tica Vent Area	Pompeii Worm	28	2	63	45	Stygiopontius hispidulus
AM029	Tica Vent Area	Pompeii Worm	28	2	63	46	Stygiopontius hispidulus
AM029	Tica Vent Area	Pompeii Worm	28	2	63	47	Stygiopontius hispidulus
AM029	Tica Vent Area	Pompeii Worm	28	2	63	48	Stygiopontius hispidulus
AM029	Tica Vent Area	Pompeii Worm	28	2	63	49	Stygiopontius hispidulus
AM029	Tica Vent Area	Pompeii Worm	28	2	63	50	Stygiopontius hispidulus
AM029	Tica Vent Area	Pompeii Worm	28	2	63	51	Stygiopontius sentifer
AM029	Tica Vent Area	Pompeii Worm	28	2	63	52	Stygiopontius hispidulus
AM029	Tica Vent Area	Pompeii Worm	28	2	63	53	Stygiopontius hispidulus
AM029	Tica Vent Area	Pompeii Worm	28	2	63	54	Stygiopontius hispidulus
AM029	Tica Vent Area	Pompeii Worm	28	2	63	55	Stygiopontius hispidulus
AM029	Tica Vent Area	Pompeii Worm	28	2	63	56	Stygiopontius hispidulus
AM029	Tica Vent Area	Pompeii Worm	28	2	63	57	Stygiopontius hispidulus
AM029	Tica Vent Area	Pompeii Worm	28	2	63	58	Stygiopontius hispidulus
AM029	Tica Vent Area	Pompeii Worm	28	2	63	59	Stygiopontius hispidulus
AM029	Tica Vent Area	Pompeii Worm	28	2	63	60	Stygiopontius hispidulus
AM029	Tica Vent Area	Pompeii Worm	28	2	63	61	Stygiopontius hispidulus
AM029	Tica Vent Area	Pompeii Worm	28	2	63	62	Stygiopontius hispidulus
AM029	Tica Vent Area	Pompeii Worm	28	2	63	63	Stygiopontius hispidulus
AM030	Tica Vent Area	Pompeii Worm	25	10	32	1	Stygiopontius hispidulus
AM030	Tica Vent Area	Pompeii Worm	25	10	32	2	Stygiopontius hispidulus
AM030	Tica Vent Area	Pompeii Worm	25	10	32	3	Stygiopontius appositus
AM030	Tica Vent Area	Pompeii Worm	25	10	32	4	Stygiopontius appositus
AM030	Tica Vent Area	Pompeii Worm	25	10	32	5	Stygiopontius appositus
AM030	Tica Vent Area	Pompeii Worm	25	10	32	6	Stygiopontius appositus
AM030	Tica Vent Area	Pompeii Worm	25	10	32	7	Stygiopontius appositus
AM030	Tica Vent Area	Pompeii Worm	25	10	32	8	Stygiopontius appositus
AM030	Tica Vent Area	Pompeii Worm	25	10	32	9	Stygiopontius hispidulus
AM030	Tica Vent Area	Pompeii Worm	25	10	32	10	Stygiopontius hispidulus
AM030	Tica Vent Area	Pompeii Worm	25	10	32	11	Stygiopontius hispidulus
AM030	Tica Vent Area	Pompeii Worm	25	10	32	12	Stygiopontius hispidulus
AM030	Tica Vent Area	Pompeii Worm	25	10	32	13	Stygiopontius hispidulus
AM030	Tica Vent Area	Pompeii Worm	25	10	32	14	Stygiopontius hispidulus
AM030	Tica Vent Area	Pompeii Worm	25	10	32	15	Stygiopontius hispidulus
AM030	Tica Vent Area	Pompeii Worm	25	10	32	16	Stygiopontius hispidulus
AM030	Tica Vent Area	Pompeii Worm	25	10	32	17	Stygiopontius hispidulus
AM030	Tica Vent Area	Pompeii Worm	25	10	32	18	Stygiopontius hispidulus
AM030	Tica Vent Area	Pompeii Worm	25	10	32	19	Stygiopontius hispidulus
AM030	Tica Vent Area	Pompeii Worm	25	10	32	20	Stygiopontius hispidulus
AM030	Tica Vent Area	Pompeii Worm	25	10	32	21	Stygiopontius hispidulus
AM030	Tica Vent Area	Pompeii Worm	25	10	32	22	Stygiopontius hispidulus
AM030	Tica Vent Area	Pompeii Worm	25	10	32	23	Stygiopontius hispidulus
AM030	Tica Vent Area	Pompeii Worm	25	10	32	24	Stygiopontius hispidulus
AM030	Tica Vent Area	Pompeii Worm	25	10	32	25	Stygiopontius hispidulus
AM030	Tica Vent Area	Pompeii Worm	25	10	32	26	Stygiopontius sentifer
AM030	Tica Vent Area	Pompeii Worm	25	10	32	27	Stygiopontius hispidulus
AM030	Tica Vent Area	Pompeii Worm	25	10	32	28	Stygiopontius hispidulus
AM030	Tica Vent Area	Pompeii Worm	25	10	32	29	Stygiopontius hispidulus
AM030	Tica Vent Area	Pompeii Worm	25	10	32	30	Stygiopontius hispidulus
AM030	Tica Vent Area	Pompeii Worm	25	10	32	31	Stygiopontius hispidulus
AM030	Tica Vent Area	Pompeii Worm	25	10	32	32	Stygiopontius hispidulus
AM031	Tica Vent Area	Pompeii Worm	25	4	32	1	Stygiopontius hispidulus
AM031	Tica Vent Area	Pompeii Worm	25	4	32	2	Stygiopontius hispidulus
AM031	Tica Vent Area	Pompeii Worm	25	4	32	3	Stygiopontius hispidulus
AM031	Tica Vent Area	Pompeii Worm	25	4	32	4	Stygiopontius hispidulus
AM031	Tica Vent Area	Pompeii Worm	25	4	32	5	Stygiopontius hispidulus
AM031	Tica Vent Area	Pompeii Worm	25	4	32	6	Stygiopontius appositus
AM031	Tica Vent Area	Pompeii Worm	25	4	32	7	Stygiopontius hispidulus
AM031	Tica Vent Area	Pompeii Worm	25	4	32	8	Stygiopontius hispidulus
AM031	Tica Vent Area	Pompeii Worm	25	4	32	9	Stygiopontius hispidulus
AM031	Tica Vent Area	Pompeii Worm	25	4	32	10	Stygiopontius hispidulus
AM031	Tica Vent Area	Pompeii Worm	25	4	32	11	Stygiopontius hispidulus
AM031	Tica Vent Area	Pompeii Worm	25	4	32	12	Stygiopontius hispidulus
AM031	Tica Vent Area	Pompeii Worm	25	4	32	13	Stygiopontius hispidulus
AM031	Tica Vent Area	Pompeii Worm	25	4	32	14	Stygiopontius hispidulus
AM031	Tica Vent Area	Pompeii Worm	25	4	32	15	Stygiopontius hispidulus
AM031	Tica Vent Area	Pompeii Worm	25	4	32	16	Stygiopontius hispidulus
AM031	Tica Vent Area	Pompeii Worm	25	4	32	17	Stygiopontius hispidulus
AM031	Tica Vent Area	Pompeii Worm	25	4	32	18	Stygiopontius hispidulus
AM031	Tica Vent Area	Pompeii Worm	25	4	32	19	Stygiopontius hispidulus
AM031	Tica Vent Area	Pompeii Worm	25	4	32	20	Stygiopontius hispidulus
AM031	Tica Vent Area	Pompeii Worm	25	4	32	21	Stygiopontius hispidulus
AM031	Tica Vent Area	Pompeii Worm	25	4	32	22	Stygiopontius hispidulus
AM031	Tica Vent Area	Pompeii Worm	25	4	32	23	Stygiopontius hispidulus
AM031	Tica Vent Area	Pompeii Worm	25	4	32	24	Stygiopontius hispidulus
AM031	Tica Vent Area	Pompeii Worm	25	4	32	25	Stygiopontius hispidulus
AM031	Tica Vent Area	Pompeii Worm	25	4	32	26	Stygiopontius hispidulus
AM031	Tica Vent Area	Pompeii Worm	25	4	32	27	Stygiopontius hispidulus
AM031	Tica Vent Area	Pompeii Worm	25	4	32	28	Stygiopontius hispidulus
AM031	Tica Vent Area	Pompeii Worm	25	4	32	29	Stygiopontius hispidulus
AM031	Tica Vent Area	Pompeii Worm	25	4	32	30	Stygiopontius hispidulus
AM031	Tica Vent Area	Pompeii Worm	25	4	32	31	Stygiopontius hispidulus
AM031	Tica Vent Area	Pompeii Worm	25	4	32	32	Stygiopontius hispidulus
AM032	Tica Vent Area	Pompeii Worm	34	2	83	1	Stygiopontius hispidulus
AM032	Tica Vent Area	Pompeii Worm	34	2	83	2	Stygiopontius hispidulus
AM032	Tica Vent Area	Pompeii Worm	34	2	83	3	Stygiopontius hispidulus
AM032	Tica Vent Area	Pompeii Worm	34	2	83	4	Stygiopontius hispidulus
AM032	Tica Vent Area	Pompeii Worm	34	2	83	5	Stygiopontius hispidulus
AM032	Tica Vent Area	Pompeii Worm	34	2	83	6	Stygiopontius hispidulus
AM032	Tica Vent Area	Pompeii Worm	34	2	83	7	Stygiopontius hispidulus
AM032	Tica Vent Area	Pompeii Worm	34	2	83	8	Stygiopontius hispidulus
AM032	Tica Vent Area	Pompeii Worm	34	2	83	9	Stygiopontius hispidulus
AM032	Tica Vent Area	Pompeii Worm	34	2	83	10	Stygiopontius hispidulus
AM032	Tica Vent Area	Pompeii Worm	34	2	83	11	Stygiopontius hispidulus
AM032	Tica Vent Area	Pompeii Worm	34	2	83	12	Stygiopontius hispidulus
AM032	Tica Vent Area	Pompeii Worm	34	2	83	13	Stygiopontius appositus
AM032	Tica Vent Area	Pompeii Worm	34	2	83	14	Stygiopontius hispidulus
AM032	Tica Vent Area	Pompeii Worm	34	2	83	15	Stygiopontius hispidulus
AM032	Tica Vent Area	Pompeii Worm	34	2	83	16	Stygiopontius hispidulus
AM032	Tica Vent Area	Pompeii Worm	34	2	83	17	Stygiopontius hispidulus
AM032	Tica Vent Area	Pompeii Worm	34	2	83	18	Stygiopontius hispidulus
AM032	Tica Vent Area	Pompeii Worm	34	2	83	19	Stygiopontius hispidulus
AM032	Tica Vent Area	Pompeii Worm	34	2	83	20	Stygiopontius hispidulus
AM032	Tica Vent Area	Pompeii Worm	34	2	83	21	Stygiopontius hispidulus
AM032	Tica Vent Area	Pompeii Worm	34	2	83	22	Stygiopontius hispidulus
AM032	Tica Vent Area	Pompeii Worm	34	2	83	23	Stygiopontius hispidulus
AM032	Tica Vent Area	Pompeii Worm	34	2	83	24	Stygiopontius hispidulus
AM032	Tica Vent Area	Pompeii Worm	34	2	83	25	Stygiopontius appositus
AM032	Tica Vent Area	Pompeii Worm	34	2	83	26	Stygiopontius appositus
AM032	Tica Vent Area	Pompeii Worm	34	2	83	27	Stygiopontius appositus
AM032	Tica Vent Area	Pompeii Worm	34	2	83	28	Stygiopontius appositus
AM032	Tica Vent Area	Pompeii Worm	34	2	83	29	Stygiopontius hispidulus
AM032	Tica Vent Area	Pompeii Worm	34	2	83	30	Stygiopontius appositus
AM032	Tica Vent Area	Pompeii Worm	34	2	83	31	Stygiopontius hispidulus
AM032	Tica Vent Area	Pompeii Worm	34	2	83	32	Stygiopontius hispidulus
AM032	Tica Vent Area	Pompeii Worm	34	2	83	33	Stygiopontius hispidulus
AM032	Tica Vent Area	Pompeii Worm	34	2	83	34	Stygiopontius hispidulus
AM032	Tica Vent Area	Pompeii Worm	34	2	83	35	Stygiopontius hispidulus
AM032	Tica Vent Area	Pompeii Worm	34	2	83	36	Stygiopontius hispidulus
AM032	Tica Vent Area	Pompeii Worm	34	2	83	37	Stygiopontius hispidulus
AM032	Tica Vent Area	Pompeii Worm	34	2	83	38	Stygiopontius hispidulus
AM032	Tica Vent Area	Pompeii Worm	34	2	83	39	Stygiopontius hispidulus
AM032	Tica Vent Area	Pompeii Worm	34	2	83	40	Stygiopontius hispidulus
AM032	Tica Vent Area	Pompeii Worm	34	2	83	41	Stygiopontius hispidulus
AM032	Tica Vent Area	Pompeii Worm	34	2	83	42	Stygiopontius hispidulus
AM032	Tica Vent Area	Pompeii Worm	34	2	83	43	Stygiopontius hispidulus
AM032	Tica Vent Area	Pompeii Worm	34	2	83	44	Stygiopontius appositus
AM032	Tica Vent Area	Pompeii Worm	34	2	83	45	Stygiopontius hispidulus
AM032	Tica Vent Area	Pompeii Worm	34	2	83	46	Stygiopontius hispidulus
AM032	Tica Vent Area	Pompeii Worm	34	2	83	47	Stygiopontius hispidulus
AM032	Tica Vent Area	Pompeii Worm	34	2	83	48	Stygiopontius hispidulus
AM032	Tica Vent Area	Pompeii Worm	34	2	83	49	Stygiopontius hispidulus
AM032	Tica Vent Area	Pompeii Worm	34	2	83	50	Stygiopontius hispidulus
AM032	Tica Vent Area	Pompeii Worm	34	2	83	51	Stygiopontius hispidulus
AM032	Tica Vent Area	Pompeii Worm	34	2	83	52	Stygiopontius hispidulus
AM032	Tica Vent Area	Pompeii Worm	34	2	83	53	Stygiopontius hispidulus
AM032	Tica Vent Area	Pompeii Worm	34	2	83	54	Stygiopontius hispidulus
AM032	Tica Vent Area	Pompeii Worm	34	2	83	55	Stygiopontius hispidulus
AM032	Tica Vent Area	Pompeii Worm	34	2	83	56	Stygiopontius hispidulus
AM032	Tica Vent Area	Pompeii Worm	34	2	83	57	Stygiopontius hispidulus
AM032	Tica Vent Area	Pompeii Worm	34	2	83	58	Stygiopontius hispidulus
AM032	Tica Vent Area	Pompeii Worm	34	2	83	59	Stygiopontius hispidulus
AM032	Tica Vent Area	Pompeii Worm	34	2	83	60	Stygiopontius hispidulus
AM032	Tica Vent Area	Pompeii Worm	34	2	83	61	Stygiopontius hispidulus
AM032	Tica Vent Area	Pompeii Worm	34	2	83	62	Stygiopontius hispidulus
AM032	Tica Vent Area	Pompeii Worm	34	2	83	63	Stygiopontius hispidulus
AM032	Tica Vent Area	Pompeii Worm	34	2	83	64	Stygiopontius hispidulus
AM032	Tica Vent Area	Pompeii Worm	34	2	83	65	Stygiopontius hispidulus
AM032	Tica Vent Area	Pompeii Worm	34	2	83	66	Stygiopontius hispidulus
AM032	Tica Vent Area	Pompeii Worm	34	2	83	67	Stygiopontius hispidulus
AM032	Tica Vent Area	Pompeii Worm	34	2	83	68	Stygiopontius hispidulus
AM032	Tica Vent Area	Pompeii Worm	34	2	83	69	Stygiopontius hispidulus
AM032	Tica Vent Area	Pompeii Worm	34	2	83	70	Stygiopontius hispidulus
AM032	Tica Vent Area	Pompeii Worm	34	2	83	71	Stygiopontius hispidulus
AM032	Tica Vent Area	Pompeii Worm	34	2	83	72	Stygiopontius hispidulus
AM032	Tica Vent Area	Pompeii Worm	34	2	83	73	Stygiopontius hispidulus
AM032	Tica Vent Area	Pompeii Worm	34	2	83	74	Stygiopontius hispidulus
AM032	Tica Vent Area	Pompeii Worm	34	2	83	75	Stygiopontius hispidulus
AM032	Tica Vent Area	Pompeii Worm	34	2	83	76	Stygiopontius hispidulus
AM032	Tica Vent Area	Pompeii Worm	34	2	83	77	Stygiopontius hispidulus
AM032	Tica Vent Area	Pompeii Worm	34	2	83	78	Stygiopontius hispidulus
AM032	Tica Vent Area	Pompeii Worm	34	2	83	79	Stygiopontius hispidulus
AM032	Tica Vent Area	Pompeii Worm	34	2	83	80	Stygiopontius hispidulus
AM032	Tica Vent Area	Pompeii Worm	34	2	83	81	Stygiopontius hispidulus
AM032	Tica Vent Area	Pompeii Worm	34	2	83	82	Stygiopontius appositus
AM032	Tica Vent Area	Pompeii Worm	34	2	83	83	Stygiopontius hispidulus
AM033	Tica Vent Area	Pompeii Worm	37	2	87	1	Stygiopontius hispidulus
AM033	Tica Vent Area	Pompeii Worm	37	2	87	2	Stygiopontius hispidulus
AM033	Tica Vent Area	Pompeii Worm	37	2	87	3	Stygiopontius hispidulus
AM033	Tica Vent Area	Pompeii Worm	37	2	87	4	Stygiopontius hispidulus
AM033	Tica Vent Area	Pompeii Worm	37	2	87	5	Stygiopontius hispidulus
AM033	Tica Vent Area	Pompeii Worm	37	2	87	6	Stygiopontius hispidulus
AM033	Tica Vent Area	Pompeii Worm	37	2	87	7	Stygiopontius hispidulus
AM033	Tica Vent Area	Pompeii Worm	37	2	87	8	Stygiopontius hispidulus
AM033	Tica Vent Area	Pompeii Worm	37	2	87	9	Stygiopontius hispidulus
AM033	Tica Vent Area	Pompeii Worm	37	2	87	10	Stygiopontius hispidulus
AM033	Tica Vent Area	Pompeii Worm	37	2	87	11	Stygiopontius hispidulus
AM033	Tica Vent Area	Pompeii Worm	37	2	87	12	Stygiopontius hispidulus
AM033	Tica Vent Area	Pompeii Worm	37	2	87	13	Stygiopontius hispidulus
AM033	Tica Vent Area	Pompeii Worm	37	2	87	14	Stygiopontius hispidulus
AM033	Tica Vent Area	Pompeii Worm	37	2	87	15	Stygiopontius hispidulus
AM033	Tica Vent Area	Pompeii Worm	37	2	87	16	Stygiopontius hispidulus
AM033	Tica Vent Area	Pompeii Worm	37	2	87	17	Stygiopontius appositus
AM033	Tica Vent Area	Pompeii Worm	37	2	87	18	Stygiopontius appositus
AM033	Tica Vent Area	Pompeii Worm	37	2	87	19	Stygiopontius paxillifer
AM033	Tica Vent Area	Pompeii Worm	37	2	87	20	Stygiopontius hispidulus
AM033	Tica Vent Area	Pompeii Worm	37	2	87	21	Stygiopontius hispidulus
AM033	Tica Vent Area	Pompeii Worm	37	2	87	22	Stygiopontius hispidulus
AM033	Tica Vent Area	Pompeii Worm	37	2	87	23	Stygiopontius hispidulus
AM033	Tica Vent Area	Pompeii Worm	37	2	87	24	Stygiopontius hispidulus
AM033	Tica Vent Area	Pompeii Worm	37	2	87	25	Stygiopontius hispidulus
AM033	Tica Vent Area	Pompeii Worm	37	2	87	26	Stygiopontius hispidulus
AM033	Tica Vent Area	Pompeii Worm	37	2	87	27	Stygiopontius hispidulus
AM033	Tica Vent Area	Pompeii Worm	37	2	87	28	Stygiopontius hispidulus
AM033	Tica Vent Area	Pompeii Worm	37	2	87	29	Stygiopontius hispidulus
AM033	Tica Vent Area	Pompeii Worm	37	2	87	30	Stygiopontius hispidulus
AM033	Tica Vent Area	Pompeii Worm	37	2	87	31	Stygiopontius hispidulus
AM033	Tica Vent Area	Pompeii Worm	37	2	87	32	Stygiopontius hispidulus
AM033	Tica Vent Area	Pompeii Worm	37	2	87	33	Stygiopontius hispidulus
AM033	Tica Vent Area	Pompeii Worm	37	2	87	34	Stygiopontius hispidulus
AM033	Tica Vent Area	Pompeii Worm	37	2	87	35	Stygiopontius hispidulus
AM033	Tica Vent Area	Pompeii Worm	37	2	87	36	Stygiopontius hispidulus
AM033	Tica Vent Area	Pompeii Worm	37	2	87	37	Stygiopontius hispidulus
AM033	Tica Vent Area	Pompeii Worm	37	2	87	38	Stygiopontius hispidulus
AM033	Tica Vent Area	Pompeii Worm	37	2	87	39	Stygiopontius hispidulus
AM033	Tica Vent Area	Pompeii Worm	37	2	87	40	Stygiopontius hispidulus
AM033	Tica Vent Area	Pompeii Worm	37	2	87	41	Stygiopontius hispidulus
AM033	Tica Vent Area	Pompeii Worm	37	2	87	42	Stygiopontius hispidulus
AM033	Tica Vent Area	Pompeii Worm	37	2	87	43	Stygiopontius hispidulus
AM033	Tica Vent Area	Pompeii Worm	37	2	87	44	Stygiopontius hispidulus
AM033	Tica Vent Area	Pompeii Worm	37	2	87	45	Stygiopontius hispidulus
AM033	Tica Vent Area	Pompeii Worm	37	2	87	46	Stygiopontius hispidulus
AM033	Tica Vent Area	Pompeii Worm	37	2	87	47	Stygiopontius hispidulus
AM033	Tica Vent Area	Pompeii Worm	37	2	87	48	Stygiopontius hispidulus
AM033	Tica Vent Area	Pompeii Worm	37	2	87	49	Stygiopontius hispidulus
AM033	Tica Vent Area	Pompeii Worm	37	2	87	50	Stygiopontius hispidulus
AM033	Tica Vent Area	Pompeii Worm	37	2	87	51	Stygiopontius hispidulus
AM033	Tica Vent Area	Pompeii Worm	37	2	87	52	Stygiopontius hispidulus
AM033	Tica Vent Area	Pompeii Worm	37	2	87	53	Stygiopontius hispidulus
AM033	Tica Vent Area	Pompeii Worm	37	2	87	54	Stygiopontius hispidulus
AM033	Tica Vent Area	Pompeii Worm	37	2	87	55	Stygiopontius hispidulus
AM033	Tica Vent Area	Pompeii Worm	37	2	87	56	Stygiopontius hispidulus
AM033	Tica Vent Area	Pompeii Worm	37	2	87	57	Stygiopontius hispidulus
AM033	Tica Vent Area	Pompeii Worm	37	2	87	58	Stygiopontius hispidulus
AM033	Tica Vent Area	Pompeii Worm	37	2	87	59	Stygiopontius hispidulus
AM033	Tica Vent Area	Pompeii Worm	37	2	87	60	Stygiopontius hispidulus
AM033	Tica Vent Area	Pompeii Worm	37	2	87	61	Stygiopontius hispidulus
AM033	Tica Vent Area	Pompeii Worm	37	2	87	62	Stygiopontius hispidulus
AM033	Tica Vent Area	Pompeii Worm	37	2	87	63	Stygiopontius hispidulus
AM033	Tica Vent Area	Pompeii Worm	37	2	87	64	Stygiopontius hispidulus
AM033	Tica Vent Area	Pompeii Worm	37	2	87	65	Stygiopontius hispidulus
AM033	Tica Vent Area	Pompeii Worm	37	2	87	66	Stygiopontius hispidulus
AM033	Tica Vent Area	Pompeii Worm	37	2	87	67	Stygiopontius hispidulus
AM033	Tica Vent Area	Pompeii Worm	37	2	87	68	Stygiopontius hispidulus
AM033	Tica Vent Area	Pompeii Worm	37	2	87	69	Stygiopontius hispidulus
AM033	Tica Vent Area	Pompeii Worm	37	2	87	70	Stygiopontius hispidulus
AM033	Tica Vent Area	Pompeii Worm	37	2	87	71	Stygiopontius hispidulus
AM033	Tica Vent Area	Pompeii Worm	37	2	87	72	Stygiopontius hispidulus
AM033	Tica Vent Area	Pompeii Worm	37	2	87	73	Stygiopontius hispidulus
AM033	Tica Vent Area	Pompeii Worm	37	2	87	74	Stygiopontius hispidulus
AM033	Tica Vent Area	Pompeii Worm	37	2	87	75	Stygiopontius hispidulus
AM033	Tica Vent Area	Pompeii Worm	37	2	87	76	Stygiopontius hispidulus
AM033	Tica Vent Area	Pompeii Worm	37	2	87	77	Stygiopontius hispidulus
AM033	Tica Vent Area	Pompeii Worm	37	2	87	78	Stygiopontius hispidulus
AM033	Tica Vent Area	Pompeii Worm	37	2	87	79	Stygiopontius hispidulus
AM033	Tica Vent Area	Pompeii Worm	37	2	87	80	Stygiopontius hispidulus
AM033	Tica Vent Area	Pompeii Worm	37	2	87	81	Stygiopontius hispidulus
AM033	Tica Vent Area	Pompeii Worm	37	2	87	82	Stygiopontius hispidulus
AM033	Tica Vent Area	Pompeii Worm	37	2	87	83	Stygiopontius hispidulus
AM033	Tica Vent Area	Pompeii Worm	37	2	87	84	Stygiopontius hispidulus
AM033	Tica Vent Area	Pompeii Worm	37	2	87	85	Stygiopontius hispidulus
AM033	Tica Vent Area	Pompeii Worm	37	2	87	86	Stygiopontius hispidulus
AM033	Tica Vent Area	Pompeii Worm	37	2	87	87	Stygiopontius hispidulus
AM034	Tica Vent Area	Pompeii Worm	4	10	8	1	Stygiopontius hispidulus
AM034	Tica Vent Area	Pompeii Worm	4	10	8	2	Stygiopontius hispidulus
AM034	Tica Vent Area	Pompeii Worm	4	10	8	3	Stygiopontius hispidulus
AM034	Tica Vent Area	Pompeii Worm	4	10	8	4	Stygiopontius hispidulus
AM034	Tica Vent Area	Pompeii Worm	4	10	8	5	Stygiopontius hispidulus
AM034	Tica Vent Area	Pompeii Worm	4	10	8	6	Stygiopontius hispidulus
AM034	Tica Vent Area	Pompeii Worm	4	10	8	7	Stygiopontius hispidulus
AM034	Tica Vent Area	Pompeii Worm	4	10	8	8	Stygiopontius hispidulus
AM035	Tica Vent Area	Pompeii Worm	40	2	39	1	Stygiopontius hispidulus
AM035	Tica Vent Area	Pompeii Worm	40	2	39	2	Stygiopontius hispidulus
AM035	Tica Vent Area	Pompeii Worm	40	2	39	3	Stygiopontius hispidulus
AM035	Tica Vent Area	Pompeii Worm	40	2	39	4	Stygiopontius hispidulus
AM035	Tica Vent Area	Pompeii Worm	40	2	39	5	Stygiopontius hispidulus
AM035	Tica Vent Area	Pompeii Worm	40	2	39	6	Stygiopontius hispidulus
AM035	Tica Vent Area	Pompeii Worm	40	2	39	7	Stygiopontius hispidulus
AM035	Tica Vent Area	Pompeii Worm	40	2	39	8	Stygiopontius hispidulus
AM035	Tica Vent Area	Pompeii Worm	40	2	39	9	Stygiopontius hispidulus
AM035	Tica Vent Area	Pompeii Worm	40	2	39	10	Stygiopontius hispidulus
AM035	Tica Vent Area	Pompeii Worm	40	2	39	11	Stygiopontius hispidulus
AM035	Tica Vent Area	Pompeii Worm	40	2	39	12	Stygiopontius hispidulus
AM035	Tica Vent Area	Pompeii Worm	40	2	39	13	Stygiopontius hispidulus
AM035	Tica Vent Area	Pompeii Worm	40	2	39	14	Stygiopontius hispidulus
AM035	Tica Vent Area	Pompeii Worm	40	2	39	15	Stygiopontius hispidulus
AM035	Tica Vent Area	Pompeii Worm	40	2	39	16	Stygiopontius hispidulus
AM035	Tica Vent Area	Pompeii Worm	40	2	39	17	Stygiopontius hispidulus
AM035	Tica Vent Area	Pompeii Worm	40	2	39	18	Stygiopontius hispidulus
AM035	Tica Vent Area	Pompeii Worm	40	2	39	19	Stygiopontius hispidulus
AM035	Tica Vent Area	Pompeii Worm	40	2	39	20	Stygiopontius hispidulus
AM035	Tica Vent Area	Pompeii Worm	40	2	39	21	Stygiopontius hispidulus
AM035	Tica Vent Area	Pompeii Worm	40	2	39	22	Stygiopontius hispidulus
AM035	Tica Vent Area	Pompeii Worm	40	2	39	23	Stygiopontius hispidulus
AM035	Tica Vent Area	Pompeii Worm	40	2	39	24	Stygiopontius hispidulus
AM035	Tica Vent Area	Pompeii Worm	40	2	39	25	Stygiopontius hispidulus
AM035	Tica Vent Area	Pompeii Worm	40	2	39	26	Stygiopontius hispidulus
AM035	Tica Vent Area	Pompeii Worm	40	2	39	27	Stygiopontius hispidulus
AM035	Tica Vent Area	Pompeii Worm	40	2	39	28	Stygiopontius hispidulus
AM035	Tica Vent Area	Pompeii Worm	40	2	39	29	Stygiopontius hispidulus
AM035	Tica Vent Area	Pompeii Worm	40	2	39	30	Stygiopontius hispidulus
AM035	Tica Vent Area	Pompeii Worm	40	2	39	31	Stygiopontius hispidulus
AM035	Tica Vent Area	Pompeii Worm	40	2	39	32	Stygiopontius hispidulus
AM035	Tica Vent Area	Pompeii Worm	40	2	39	33	Stygiopontius hispidulus
AM035	Tica Vent Area	Pompeii Worm	40	2	39	34	Stygiopontius hispidulus
AM035	Tica Vent Area	Pompeii Worm	40	2	39	35	Stygiopontius hispidulus
AM035	Tica Vent Area	Pompeii Worm	40	2	39	36	Stygiopontius hispidulus
AM035	Tica Vent Area	Pompeii Worm	40	2	39	37	Stygiopontius hispidulus
AM035	Tica Vent Area	Pompeii Worm	40	2	39	38	Stygiopontius hispidulus
AM035	Tica Vent Area	Pompeii Worm	40	2	39	39	Stygiopontius hispidulus
AM036	Tica Vent Area	Pompeii Worm	43	2	58	1	Stygiopontius hispidulus
AM036	Tica Vent Area	Pompeii Worm	43	2	58	2	Stygiopontius hispidulus
AM036	Tica Vent Area	Pompeii Worm	43	2	58	3	Stygiopontius hispidulus
AM036	Tica Vent Area	Pompeii Worm	43	2	58	4	Stygiopontius hispidulus
AM036	Tica Vent Area	Pompeii Worm	43	2	58	5	Stygiopontius appositus
AM036	Tica Vent Area	Pompeii Worm	43	2	58	6	Stygiopontius hispidulus
AM036	Tica Vent Area	Pompeii Worm	43	2	58	7	Stygiopontius hispidulus
AM036	Tica Vent Area	Pompeii Worm	43	2	58	8	Stygiopontius hispidulus
AM036	Tica Vent Area	Pompeii Worm	43	2	58	9	Stygiopontius sp. 1
AM036	Tica Vent Area	Pompeii Worm	43	2	58	10	Stygiopontius sp. 1
AM036	Tica Vent Area	Pompeii Worm	43	2	58	11	Stygiopontius sp. 1
AM036	Tica Vent Area	Pompeii Worm	43	2	58	12	Stygiopontius appositus
AM036	Tica Vent Area	Pompeii Worm	43	2	58	13	Stygiopontius appositus
AM036	Tica Vent Area	Pompeii Worm	43	2	58	14	Stygiopontius appositus
AM036	Tica Vent Area	Pompeii Worm	43	2	58	15	Stygiopontius appositus
AM036	Tica Vent Area	Pompeii Worm	43	2	58	16	Stygiopontius appositus
AM036	Tica Vent Area	Pompeii Worm	43	2	58	17	Stygiopontius appositus
AM036	Tica Vent Area	Pompeii Worm	43	2	58	18	Stygiopontius hispidulus
AM036	Tica Vent Area	Pompeii Worm	43	2	58	19	Stygiopontius hispidulus
AM036	Tica Vent Area	Pompeii Worm	43	2	58	20	Stygiopontius hispidulus
AM036	Tica Vent Area	Pompeii Worm	43	2	58	21	Stygiopontius hispidulus
AM036	Tica Vent Area	Pompeii Worm	43	2	58	22	Stygiopontius hispidulus
AM036	Tica Vent Area	Pompeii Worm	43	2	58	23	Stygiopontius hispidulus
AM036	Tica Vent Area	Pompeii Worm	43	2	58	24	Stygiopontius hispidulus
AM036	Tica Vent Area	Pompeii Worm	43	2	58	25	Stygiopontius hispidulus
AM036	Tica Vent Area	Pompeii Worm	43	2	58	26	Stygiopontius hispidulus
AM036	Tica Vent Area	Pompeii Worm	43	2	58	27	Stygiopontius hispidulus
AM036	Tica Vent Area	Pompeii Worm	43	2	58	28	Stygiopontius hispidulus
AM036	Tica Vent Area	Pompeii Worm	43	2	58	29	Stygiopontius hispidulus
AM036	Tica Vent Area	Pompeii Worm	43	2	58	30	Stygiopontius hispidulus
AM036	Tica Vent Area	Pompeii Worm	43	2	58	31	Stygiopontius hispidulus
AM036	Tica Vent Area	Pompeii Worm	43	2	58	32	Stygiopontius hispidulus
AM036	Tica Vent Area	Pompeii Worm	43	2	58	33	Stygiopontius hispidulus
AM036	Tica Vent Area	Pompeii Worm	43	2	58	34	Stygiopontius hispidulus
AM036	Tica Vent Area	Pompeii Worm	43	2	58	35	Stygiopontius hispidulus
AM036	Tica Vent Area	Pompeii Worm	43	2	58	36	Stygiopontius hispidulus
AM036	Tica Vent Area	Pompeii Worm	43	2	58	37	Stygiopontius hispidulus
AM036	Tica Vent Area	Pompeii Worm	43	2	58	38	Stygiopontius hispidulus
AM036	Tica Vent Area	Pompeii Worm	43	2	58	39	Stygiopontius hispidulus
AM036	Tica Vent Area	Pompeii Worm	43	2	58	40	Stygiopontius hispidulus
AM036	Tica Vent Area	Pompeii Worm	43	2	58	41	Stygiopontius hispidulus
AM036	Tica Vent Area	Pompeii Worm	43	2	58	42	Stygiopontius hispidulus
AM036	Tica Vent Area	Pompeii Worm	43	2	58	43	Stygiopontius hispidulus
AM036	Tica Vent Area	Pompeii Worm	43	2	58	44	Stygiopontius hispidulus
AM036	Tica Vent Area	Pompeii Worm	43	2	58	45	Stygiopontius hispidulus
AM036	Tica Vent Area	Pompeii Worm	43	2	58	46	Stygiopontius hispidulus
AM036	Tica Vent Area	Pompeii Worm	43	2	58	47	Stygiopontius hispidulus
AM036	Tica Vent Area	Pompeii Worm	43	2	58	48	Stygiopontius hispidulus
AM036	Tica Vent Area	Pompeii Worm	43	2	58	49	Stygiopontius hispidulus
AM036	Tica Vent Area	Pompeii Worm	43	2	58	50	Stygiopontius hispidulus
AM036	Tica Vent Area	Pompeii Worm	43	2	58	51	Stygiopontius hispidulus
AM036	Tica Vent Area	Pompeii Worm	43	2	58	52	Stygiopontius hispidulus
AM036	Tica Vent Area	Pompeii Worm	43	2	58	53	Stygiopontius hispidulus
AM036	Tica Vent Area	Pompeii Worm	43	2	58	54	Stygiopontius hispidulus
AM036	Tica Vent Area	Pompeii Worm	43	2	58	55	Stygiopontius hispidulus
AM036	Tica Vent Area	Pompeii Worm	43	2	58	56	Stygiopontius hispidulus
AM036	Tica Vent Area	Pompeii Worm	43	2	58	57	Stygiopontius hispidulus
AM036	Tica Vent Area	Pompeii Worm	43	2	58	58	Stygiopontius appositus
AM037	Tica Vent Area	Pompeii Worm	34	4	58	1	Stygiopontius hispidulus
AM037	Tica Vent Area	Pompeii Worm	34	4	58	2	Stygiopontius hispidulus
AM037	Tica Vent Area	Pompeii Worm	34	4	58	3	Stygiopontius hispidulus
AM037	Tica Vent Area	Pompeii Worm	34	4	58	4	Stygiopontius hispidulus
AM037	Tica Vent Area	Pompeii Worm	34	4	58	5	Stygiopontius hispidulus
AM037	Tica Vent Area	Pompeii Worm	34	4	58	6	Stygiopontius hispidulus
AM037	Tica Vent Area	Pompeii Worm	34	4	58	7	Stygiopontius hispidulus
AM037	Tica Vent Area	Pompeii Worm	34	4	58	8	Stygiopontius hispidulus
AM037	Tica Vent Area	Pompeii Worm	34	4	58	9	Stygiopontius hispidulus
AM037	Tica Vent Area	Pompeii Worm	34	4	58	10	Stygiopontius hispidulus
AM037	Tica Vent Area	Pompeii Worm	34	4	58	11	Stygiopontius hispidulus
AM037	Tica Vent Area	Pompeii Worm	34	4	58	12	Stygiopontius hispidulus
AM037	Tica Vent Area	Pompeii Worm	34	4	58	13	Stygiopontius hispidulus
AM037	Tica Vent Area	Pompeii Worm	34	4	58	14	Stygiopontius appositus
AM037	Tica Vent Area	Pompeii Worm	34	4	58	15	Stygiopontius appositus
AM037	Tica Vent Area	Pompeii Worm	34	4	58	16	Stygiopontius hispidulus
AM037	Tica Vent Area	Pompeii Worm	34	4	58	17	Stygiopontius hispidulus
AM037	Tica Vent Area	Pompeii Worm	34	4	58	18	Stygiopontius hispidulus
AM037	Tica Vent Area	Pompeii Worm	34	4	58	19	Stygiopontius appositus
AM037	Tica Vent Area	Pompeii Worm	34	4	58	20	Stygiopontius appositus
AM037	Tica Vent Area	Pompeii Worm	34	4	58	21	Stygiopontius hispidulus
AM037	Tica Vent Area	Pompeii Worm	34	4	58	22	Stygiopontius hispidulus
AM037	Tica Vent Area	Pompeii Worm	34	4	58	23	Stygiopontius hispidulus
AM037	Tica Vent Area	Pompeii Worm	34	4	58	24	Stygiopontius hispidulus
AM037	Tica Vent Area	Pompeii Worm	34	4	58	25	Stygiopontius hispidulus
AM037	Tica Vent Area	Pompeii Worm	34	4	58	26	Stygiopontius hispidulus
AM037	Tica Vent Area	Pompeii Worm	34	4	58	27	Stygiopontius hispidulus
AM037	Tica Vent Area	Pompeii Worm	34	4	58	28	Stygiopontius hispidulus
AM037	Tica Vent Area	Pompeii Worm	34	4	58	29	Stygiopontius hispidulus
AM037	Tica Vent Area	Pompeii Worm	34	4	58	30	Stygiopontius hispidulus
AM037	Tica Vent Area	Pompeii Worm	34	4	58	31	Stygiopontius hispidulus
AM037	Tica Vent Area	Pompeii Worm	34	4	58	32	Stygiopontius hispidulus
AM037	Tica Vent Area	Pompeii Worm	34	4	58	33	Stygiopontius hispidulus
AM037	Tica Vent Area	Pompeii Worm	34	4	58	34	Stygiopontius hispidulus
AM037	Tica Vent Area	Pompeii Worm	34	4	58	35	Stygiopontius hispidulus
AM037	Tica Vent Area	Pompeii Worm	34	4	58	36	Stygiopontius hispidulus
AM037	Tica Vent Area	Pompeii Worm	34	4	58	37	Stygiopontius hispidulus
AM037	Tica Vent Area	Pompeii Worm	34	4	58	38	Stygiopontius hispidulus
AM037	Tica Vent Area	Pompeii Worm	34	4	58	39	Stygiopontius hispidulus
AM037	Tica Vent Area	Pompeii Worm	34	4	58	40	Stygiopontius hispidulus
AM037	Tica Vent Area	Pompeii Worm	34	4	58	41	Stygiopontius hispidulus
AM037	Tica Vent Area	Pompeii Worm	34	4	58	42	Stygiopontius hispidulus
AM037	Tica Vent Area	Pompeii Worm	34	4	58	43	Stygiopontius hispidulus
AM037	Tica Vent Area	Pompeii Worm	34	4	58	44	Stygiopontius hispidulus
AM037	Tica Vent Area	Pompeii Worm	34	4	58	45	Stygiopontius hispidulus
AM037	Tica Vent Area	Pompeii Worm	34	4	58	46	Stygiopontius hispidulus
AM037	Tica Vent Area	Pompeii Worm	34	4	58	47	Stygiopontius hispidulus
AM037	Tica Vent Area	Pompeii Worm	34	4	58	48	Stygiopontius hispidulus
AM037	Tica Vent Area	Pompeii Worm	34	4	58	49	Stygiopontius hispidulus
AM037	Tica Vent Area	Pompeii Worm	34	4	58	50	Stygiopontius hispidulus
AM037	Tica Vent Area	Pompeii Worm	34	4	58	51	Stygiopontius hispidulus
AM037	Tica Vent Area	Pompeii Worm	34	4	58	52	Stygiopontius hispidulus
AM037	Tica Vent Area	Pompeii Worm	34	4	58	53	Stygiopontius hispidulus
AM037	Tica Vent Area	Pompeii Worm	34	4	58	54	Stygiopontius hispidulus
AM037	Tica Vent Area	Pompeii Worm	34	4	58	55	Stygiopontius hispidulus
AM037	Tica Vent Area	Pompeii Worm	34	4	58	56	Stygiopontius hispidulus
AM037	Tica Vent Area	Pompeii Worm	34	4	58	57	Stygiopontius hispidulus
AM037	Tica Vent Area	Pompeii Worm	34	4	58	58	Stygiopontius hispidulus
AM038	Tica Vent Area	Pompeii Worm	31	10	60	1	Stygiopontius hispidulus
AM038	Tica Vent Area	Pompeii Worm	31	10	60	2	Stygiopontius hispidulus
AM038	Tica Vent Area	Pompeii Worm	31	10	60	3	Stygiopontius hispidulus
AM038	Tica Vent Area	Pompeii Worm	31	10	60	4	Stygiopontius appositus
AM038	Tica Vent Area	Pompeii Worm	31	10	60	5	Stygiopontius hispidulus
AM038	Tica Vent Area	Pompeii Worm	31	10	60	6	Stygiopontius hispidulus
AM038	Tica Vent Area	Pompeii Worm	31	10	60	7	Stygiopontius hispidulus
AM038	Tica Vent Area	Pompeii Worm	31	10	60	8	Stygiopontius hispidulus
AM038	Tica Vent Area	Pompeii Worm	31	10	60	9	Stygiopontius hispidulus
AM038	Tica Vent Area	Pompeii Worm	31	10	60	10	Stygiopontius hispidulus
AM038	Tica Vent Area	Pompeii Worm	31	10	60	11	Stygiopontius hispidulus
AM038	Tica Vent Area	Pompeii Worm	31	10	60	12	Stygiopontius hispidulus
AM038	Tica Vent Area	Pompeii Worm	31	10	60	13	Stygiopontius hispidulus
AM038	Tica Vent Area	Pompeii Worm	31	10	60	14	Stygiopontius appositus
AM038	Tica Vent Area	Pompeii Worm	31	10	60	15	Stygiopontius appositus
AM038	Tica Vent Area	Pompeii Worm	31	10	60	16	Stygiopontius appositus
AM038	Tica Vent Area	Pompeii Worm	31	10	60	17	Stygiopontius hispidulus
AM038	Tica Vent Area	Pompeii Worm	31	10	60	18	Stygiopontius hispidulus
AM038	Tica Vent Area	Pompeii Worm	31	10	60	19	Stygiopontius hispidulus
AM038	Tica Vent Area	Pompeii Worm	31	10	60	20	Stygiopontius hispidulus
AM038	Tica Vent Area	Pompeii Worm	31	10	60	21	Stygiopontius hispidulus
AM038	Tica Vent Area	Pompeii Worm	31	10	60	22	Stygiopontius hispidulus
AM038	Tica Vent Area	Pompeii Worm	31	10	60	23	Stygiopontius hispidulus
AM038	Tica Vent Area	Pompeii Worm	31	10	60	24	Stygiopontius hispidulus
AM038	Tica Vent Area	Pompeii Worm	31	10	60	25	Stygiopontius hispidulus
AM038	Tica Vent Area	Pompeii Worm	31	10	60	26	Stygiopontius hispidulus
AM038	Tica Vent Area	Pompeii Worm	31	10	60	27	Stygiopontius hispidulus
AM038	Tica Vent Area	Pompeii Worm	31	10	60	28	Stygiopontius hispidulus
AM038	Tica Vent Area	Pompeii Worm	31	10	60	29	Stygiopontius hispidulus
AM038	Tica Vent Area	Pompeii Worm	31	10	60	30	Stygiopontius hispidulus
AM038	Tica Vent Area	Pompeii Worm	31	10	60	31	Stygiopontius hispidulus
AM038	Tica Vent Area	Pompeii Worm	31	10	60	32	Stygiopontius hispidulus
AM038	Tica Vent Area	Pompeii Worm	31	10	60	33	Stygiopontius hispidulus
AM038	Tica Vent Area	Pompeii Worm	31	10	60	34	Stygiopontius hispidulus
AM038	Tica Vent Area	Pompeii Worm	31	10	60	35	Stygiopontius hispidulus
AM038	Tica Vent Area	Pompeii Worm	31	10	60	36	Stygiopontius hispidulus
AM038	Tica Vent Area	Pompeii Worm	31	10	60	37	Stygiopontius hispidulus
AM038	Tica Vent Area	Pompeii Worm	31	10	60	38	Stygiopontius hispidulus
AM038	Tica Vent Area	Pompeii Worm	31	10	60	39	Stygiopontius hispidulus
AM038	Tica Vent Area	Pompeii Worm	31	10	60	40	Stygiopontius hispidulus
AM038	Tica Vent Area	Pompeii Worm	31	10	60	41	Stygiopontius hispidulus
AM038	Tica Vent Area	Pompeii Worm	31	10	60	42	Stygiopontius hispidulus
AM038	Tica Vent Area	Pompeii Worm	31	10	60	43	Stygiopontius hispidulus
AM038	Tica Vent Area	Pompeii Worm	31	10	60	44	Stygiopontius hispidulus
AM038	Tica Vent Area	Pompeii Worm	31	10	60	45	Stygiopontius hispidulus
AM038	Tica Vent Area	Pompeii Worm	31	10	60	46	Stygiopontius hispidulus
AM038	Tica Vent Area	Pompeii Worm	31	10	60	47	Stygiopontius hispidulus
AM038	Tica Vent Area	Pompeii Worm	31	10	60	48	Stygiopontius hispidulus
AM038	Tica Vent Area	Pompeii Worm	31	10	60	49	Stygiopontius hispidulus
AM038	Tica Vent Area	Pompeii Worm	31	10	60	50	Stygiopontius hispidulus
AM038	Tica Vent Area	Pompeii Worm	31	10	60	51	Stygiopontius hispidulus
AM038	Tica Vent Area	Pompeii Worm	31	10	60	52	Stygiopontius hispidulus
AM038	Tica Vent Area	Pompeii Worm	31	10	60	53	Stygiopontius hispidulus
AM038	Tica Vent Area	Pompeii Worm	31	10	60	54	Stygiopontius hispidulus
AM038	Tica Vent Area	Pompeii Worm	31	10	60	55	Stygiopontius hispidulus
AM038	Tica Vent Area	Pompeii Worm	31	10	60	56	Stygiopontius hispidulus
AM038	Tica Vent Area	Pompeii Worm	31	10	60	57	Stygiopontius hispidulus
AM038	Tica Vent Area	Pompeii Worm	31	10	60	58	Stygiopontius hispidulus
AM038	Tica Vent Area	Pompeii Worm	31	10	60	59	Stygiopontius hispidulus
AM038	Tica Vent Area	Pompeii Worm	31	10	60	60	Stygiopontius hispidulus
AM039	Tica Vent Area	Pompeii Worm	37	4	28	1	Stygiopontius hispidulus
AM039	Tica Vent Area	Pompeii Worm	37	4	28	2	Stygiopontius hispidulus
AM039	Tica Vent Area	Pompeii Worm	37	4	28	3	Stygiopontius hispidulus
AM039	Tica Vent Area	Pompeii Worm	37	4	28	4	Stygiopontius hispidulus
AM039	Tica Vent Area	Pompeii Worm	37	4	28	5	Stygiopontius hispidulus
AM039	Tica Vent Area	Pompeii Worm	37	4	28	6	Stygiopontius hispidulus
AM039	Tica Vent Area	Pompeii Worm	37	4	28	7	Stygiopontius hispidulus
AM039	Tica Vent Area	Pompeii Worm	37	4	28	8	Stygiopontius hispidulus
AM039	Tica Vent Area	Pompeii Worm	37	4	28	9	Stygiopontius hispidulus
AM039	Tica Vent Area	Pompeii Worm	37	4	28	10	Stygiopontius hispidulus
AM039	Tica Vent Area	Pompeii Worm	37	4	28	11	Stygiopontius hispidulus
AM039	Tica Vent Area	Pompeii Worm	37	4	28	12	Stygiopontius hispidulus
AM039	Tica Vent Area	Pompeii Worm	37	4	28	13	Stygiopontius hispidulus
AM039	Tica Vent Area	Pompeii Worm	37	4	28	14	Stygiopontius hispidulus
AM039	Tica Vent Area	Pompeii Worm	37	4	28	15	Stygiopontius hispidulus
AM039	Tica Vent Area	Pompeii Worm	37	4	28	16	Stygiopontius hispidulus
AM039	Tica Vent Area	Pompeii Worm	37	4	28	17	Stygiopontius hispidulus
AM039	Tica Vent Area	Pompeii Worm	37	4	28	18	Stygiopontius hispidulus
AM039	Tica Vent Area	Pompeii Worm	37	4	28	19	Stygiopontius hispidulus
AM039	Tica Vent Area	Pompeii Worm	37	4	28	20	Stygiopontius hispidulus
AM039	Tica Vent Area	Pompeii Worm	37	4	28	21	Stygiopontius hispidulus
AM039	Tica Vent Area	Pompeii Worm	37	4	28	22	Stygiopontius hispidulus
AM039	Tica Vent Area	Pompeii Worm	37	4	28	23	Stygiopontius hispidulus
AM039	Tica Vent Area	Pompeii Worm	37	4	28	24	Stygiopontius hispidulus
AM039	Tica Vent Area	Pompeii Worm	37	4	28	25	Stygiopontius hispidulus
AM039	Tica Vent Area	Pompeii Worm	37	4	28	26	Stygiopontius hispidulus
AM039	Tica Vent Area	Pompeii Worm	37	4	28	27	Stygiopontius hispidulus
AM039	Tica Vent Area	Pompeii Worm	37	4	28	28	Stygiopontius hispidulus
AM040	Tica Vent Area	Pompeii Worm	31	8	30	1	Stygiopontius hispidulus
AM040	Tica Vent Area	Pompeii Worm	31	8	30	2	Stygiopontius hispidulus
AM040	Tica Vent Area	Pompeii Worm	31	8	30	3	Stygiopontius hispidulus
AM040	Tica Vent Area	Pompeii Worm	31	8	30	4	Stygiopontius hispidulus
AM040	Tica Vent Area	Pompeii Worm	31	8	30	5	Stygiopontius hispidulus
AM040	Tica Vent Area	Pompeii Worm	31	8	30	6	Stygiopontius hispidulus
AM040	Tica Vent Area	Pompeii Worm	31	8	30	7	Stygiopontius hispidulus
AM040	Tica Vent Area	Pompeii Worm	31	8	30	8	Stygiopontius hispidulus
AM040	Tica Vent Area	Pompeii Worm	31	8	30	9	Stygiopontius hispidulus
AM040	Tica Vent Area	Pompeii Worm	31	8	30	10	Stygiopontius hispidulus
AM040	Tica Vent Area	Pompeii Worm	31	8	30	11	Stygiopontius hispidulus
AM040	Tica Vent Area	Pompeii Worm	31	8	30	12	Stygiopontius hispidulus
AM040	Tica Vent Area	Pompeii Worm	31	8	30	13	Stygiopontius hispidulus
AM040	Tica Vent Area	Pompeii Worm	31	8	30	14	Stygiopontius hispidulus
AM040	Tica Vent Area	Pompeii Worm	31	8	30	15	Stygiopontius hispidulus
AM040	Tica Vent Area	Pompeii Worm	31	8	30	16	Stygiopontius hispidulus
AM040	Tica Vent Area	Pompeii Worm	31	8	30	17	Stygiopontius hispidulus
AM040	Tica Vent Area	Pompeii Worm	31	8	30	18	Stygiopontius hispidulus
AM040	Tica Vent Area	Pompeii Worm	31	8	30	19	Stygiopontius hispidulus
AM040	Tica Vent Area	Pompeii Worm	31	8	30	20	Stygiopontius hispidulus
AM040	Tica Vent Area	Pompeii Worm	31	8	30	21	Stygiopontius hispidulus
AM040	Tica Vent Area	Pompeii Worm	31	8	30	22	Stygiopontius hispidulus
AM040	Tica Vent Area	Pompeii Worm	31	8	30	23	Stygiopontius hispidulus
AM040	Tica Vent Area	Pompeii Worm	31	8	30	24	Stygiopontius hispidulus
AM040	Tica Vent Area	Pompeii Worm	31	8	30	25	Stygiopontius hispidulus
AM040	Tica Vent Area	Pompeii Worm	31	8	30	26	Stygiopontius hispidulus
AM040	Tica Vent Area	Pompeii Worm	31	8	30	27	Stygiopontius hispidulus
AM040	Tica Vent Area	Pompeii Worm	31	8	30	28	Stygiopontius hispidulus
AM040	Tica Vent Area	Pompeii Worm	31	8	30	29	Stygiopontius hispidulus
AM040	Tica Vent Area	Pompeii Worm	31	8	30	30	Stygiopontius hispidulus
AM041	Tica Vent Area	Pompeii Worm	22	8	36	1	Stygiopontius hispidulus
AM041	Tica Vent Area	Pompeii Worm	22	8	36	2	Stygiopontius hispidulus
AM041	Tica Vent Area	Pompeii Worm	22	8	36	3	Stygiopontius hispidulus
AM041	Tica Vent Area	Pompeii Worm	22	8	36	4	Stygiopontius hispidulus
AM041	Tica Vent Area	Pompeii Worm	22	8	36	5	Stygiopontius hispidulus
AM041	Tica Vent Area	Pompeii Worm	22	8	36	6	Stygiopontius hispidulus
AM041	Tica Vent Area	Pompeii Worm	22	8	36	7	Stygiopontius hispidulus
AM041	Tica Vent Area	Pompeii Worm	22	8	36	8	Stygiopontius hispidulus
AM041	Tica Vent Area	Pompeii Worm	22	8	36	9	Stygiopontius hispidulus
AM041	Tica Vent Area	Pompeii Worm	22	8	36	10	Stygiopontius hispidulus
AM041	Tica Vent Area	Pompeii Worm	22	8	36	11	Stygiopontius hispidulus
AM041	Tica Vent Area	Pompeii Worm	22	8	36	12	Stygiopontius hispidulus
AM041	Tica Vent Area	Pompeii Worm	22	8	36	13	Stygiopontius hispidulus
AM041	Tica Vent Area	Pompeii Worm	22	8	36	14	Stygiopontius hispidulus
AM041	Tica Vent Area	Pompeii Worm	22	8	36	15	Stygiopontius hispidulus
AM041	Tica Vent Area	Pompeii Worm	22	8	36	16	Stygiopontius hispidulus
AM041	Tica Vent Area	Pompeii Worm	22	8	36	17	Stygiopontius hispidulus
AM041	Tica Vent Area	Pompeii Worm	22	8	36	18	Stygiopontius hispidulus
AM041	Tica Vent Area	Pompeii Worm	22	8	36	19	Stygiopontius hispidulus
AM041	Tica Vent Area	Pompeii Worm	22	8	36	20	Stygiopontius hispidulus
AM041	Tica Vent Area	Pompeii Worm	22	8	36	21	Stygiopontius appositus
AM041	Tica Vent Area	Pompeii Worm	22	8	36	22	Stygiopontius appositus
AM041	Tica Vent Area	Pompeii Worm	22	8	36	23	Stygiopontius hispidulus
AM041	Tica Vent Area	Pompeii Worm	22	8	36	24	Stygiopontius hispidulus
AM041	Tica Vent Area	Pompeii Worm	22	8	36	25	Stygiopontius hispidulus
AM041	Tica Vent Area	Pompeii Worm	22	8	36	26	Stygiopontius hispidulus
AM041	Tica Vent Area	Pompeii Worm	22	8	36	27	Stygiopontius hispidulus
AM041	Tica Vent Area	Pompeii Worm	22	8	36	28	Stygiopontius hispidulus
AM041	Tica Vent Area	Pompeii Worm	22	8	36	29	Stygiopontius hispidulus
AM041	Tica Vent Area	Pompeii Worm	22	8	36	30	Stygiopontius hispidulus
AM041	Tica Vent Area	Pompeii Worm	22	8	36	31	Stygiopontius hispidulus
AM041	Tica Vent Area	Pompeii Worm	22	8	36	32	Stygiopontius hispidulus
AM041	Tica Vent Area	Pompeii Worm	22	8	36	33	Stygiopontius hispidulus
AM041	Tica Vent Area	Pompeii Worm	22	8	36	34	Stygiopontius hispidulus
AM041	Tica Vent Area	Pompeii Worm	22	8	36	35	Stygiopontius hispidulus
AM041	Tica Vent Area	Pompeii Worm	22	8	36	36	Stygiopontius hispidulus
AM042	Tica Vent Area	Pompeii Worm	4	8	28	1	Stygiopontius hispidulus
AM042	Tica Vent Area	Pompeii Worm	4	8	28	2	Stygiopontius hispidulus
AM042	Tica Vent Area	Pompeii Worm	4	8	28	3	Stygiopontius hispidulus
AM042	Tica Vent Area	Pompeii Worm	4	8	28	4	Stygiopontius hispidulus
AM042	Tica Vent Area	Pompeii Worm	4	8	28	5	Stygiopontius hispidulus
AM042	Tica Vent Area	Pompeii Worm	4	8	28	6	Stygiopontius hispidulus
AM042	Tica Vent Area	Pompeii Worm	4	8	28	7	Stygiopontius hispidulus
AM042	Tica Vent Area	Pompeii Worm	4	8	28	8	Stygiopontius hispidulus
AM042	Tica Vent Area	Pompeii Worm	4	8	28	9	Stygiopontius hispidulus
AM042	Tica Vent Area	Pompeii Worm	4	8	28	10	Stygiopontius appositus
AM042	Tica Vent Area	Pompeii Worm	4	8	28	11	Stygiopontius appositus
AM042	Tica Vent Area	Pompeii Worm	4	8	28	12	Stygiopontius appositus
AM042	Tica Vent Area	Pompeii Worm	4	8	28	13	Stygiopontius hispidulus
AM042	Tica Vent Area	Pompeii Worm	4	8	28	14	Stygiopontius hispidulus
AM042	Tica Vent Area	Pompeii Worm	4	8	28	15	Stygiopontius hispidulus
AM042	Tica Vent Area	Pompeii Worm	4	8	28	16	Stygiopontius hispidulus
AM042	Tica Vent Area	Pompeii Worm	4	8	28	17	Stygiopontius hispidulus
[truncated: 125 more rows]

## Sheet: Community compositions
Relative abundance of copepods
Copepod data from year of collection 2023 from this study
Copepod data prior 2023 extracted from Gollner et al. 2020 (doi: 10.3389/fmars.2019.00832), supplementary material, DatasheetS1 meio- and macrofauna speices abundance per 64 cm-2
Sampling code from Gollner et al. 2020	P1	P2	P3	P4	P5	Bio9-06-V(RW56)	n/a	T1	T2	T3	T4	T5	T6	Sk-06-V(RW24)	Sk-06-V(RW25)	Sk-06-V(RW26)	PV-06-V(RW27)	PV-06-V(RW28)	PV-06-V(RW29)	TC-06-1V(RW30)	TC-06-V(RW31)	TC-06-V(RW32)	PV-07-V(RW62)	PV-07-V(RW63)	PV-07-V(RW64)	TC-07-V(RW33)	TC-07-V(RW34)	TC-07-V(RW35)	TC-09-V(RW86)	TC-09-2V(RW87)	TC-09-V(RW88)	n/a
Site	Michel's Vent	Alvinella Pillar	Bio 9	M Vent	Q Vent	Bio 9	Tica	Tica	Tica	Tica	Riftia Field	Riftia Field	Riftia Field	Sketchy	Sketchy	Sketchy	P Vent	P Vent	P Vent	Tica	Tica	Tica	P Vent	P Vent	P Vent	Tica	Tica	Tica	Tica	Tica	Tica	Tica
Paved by lava in 2006	n.a.	n.a.	no	n.a.	no	no	no	yes	yes	yes	yes	yes	yes	yes	yes	yes	yes	yes	yes	yes	yes	yes	yes	yes	yes	yes	yes	yes	yes	yes	yes	yes
Age of community (in years) at time of collection	n.a.	n.a.	11	n.a.	11	12+1	12+18	>6 & <10	>6 & <10	>6 & <11	>6 & <10	>6 & <10	>6 & <11	0+1	0+1	0+1	0+1	0+1	0+1	0+1	0+1	0+1	0+2	0+2	0+2	0+2	0+2	0+2	0+4	0+4	0+4	0+18
Year of collection	2004	2004	2004	2004	2004	2006	2023	2001	2001	2002	2001	2001	2002	2006	2006	2006	2006	2006	2006	2006	2006	2006	2007	2007	2007	2007	2007	2007	2009	2009	2009	2023
Pre- or post-eruption collection (eruption 2005/06)	pre	pre	pre	pre	pre	post	post	pre	pre	pre	pre	pre	pre	post	post	post	post	post	post	post	post	post	post	post	post	post	post	post	post	post	post	post
Source	Gollner et al. 2010 & 2015a	Gollner et al. 2010 & 2015a	Gollner et al. 2010 & 2015a	Gollner et al. 2010 & 2015a	Gollner et al. 2010 & 2015a	Gollner et al. 2020	this study	Gollner et al. 2010 & 2015a	Gollner et al. 2010 & 2015a	Gollner et al. 2010 & 2015a	Gollner et al. 2010 & 2015a	Gollner et al. 2010 & 2015a	Gollner et al. 2010 & 2015a	Gollner et al. 2015b	Gollner et al. 2015b	Gollner et al. 2015b	Gollner et al. 2015b	Gollner et al. 2015b	Gollner et al. 2015b	Gollner et al. 2015b	Gollner et al. 2015b	Gollner et al. 2015b	Gollner et al. 2015b	Gollner et al. 2015b	Gollner et al. 2015b	Gollner et al. 2015b	Gollner et al. 2015b	Gollner et al. 2015b	Gollner et al. 2015b	Gollner et al. 2015b	Gollner et al. 2015b	this study
Habitat	active	active	active	active	active	active	active	active	active	active	active	active	active	active	active	active	active	active	active	active	active	active	active	active	active	active	active	active	active	active	active	active
Sampling code from this study	P04_Michel	P04_AlvPil	P04_Bio9	P04_MVent	P04_Qvent	P09_Bio9	P23_Tica	T01_Tica1	T01_Tica2	T02_Tica	T01_RF1	T01_RF2	T02_RF	T06_SK1	T06_SK2	T06_SK3	T06_PV1	T06-PV2	T06_PV3	T06_Tica1	T06_Tica2	T06_Tica3	T07_PV1	T07_PV2	T07_PV3	T07_Tica1	T07_Tica2	T07_Tica3	T09_Tica1	T09_Tica2	T09_Tica3	T23_Tica
Aphotopontius acanthinus Humes & Lutz, 1994	0	0	0	0	0	6.09137	0.0825083	0.621118	0	12.6168	0	0	0	0	33.3333	25	27.551	2.57732	95.9391	100	22.2222	97.9167	10	20	100	0	0	0	11.1111	20	0	2.02931
Aphotopontius arcuatus Humes, 1987	0	0	0	0	0.251889	0	0	0	0	0	0	0	0	0	0	0	0	0	0	0	0	0	90	80	0	12.5	0	50	0	20	0	0.676437
Aphotopontius flexispina Humes, 1987	0	0	0	0	0	0	0	0	0	0.46729	0	0	0	0	0	0	0	0	0	0	0	0	0	0	0	0	0	0	0	0	0	0
Aphotopontius hydronauticus Humes, 1989	0	0	0	0	0	0	0	1.24224	0	10.7477	5.55556	0	5.76923	0	0	0	0	0	0	0	0	0	0	0	0	0	0	0	0	0	0	0
Aphotopontius limatulus Humes, 1987	0	0	0	0	0	0	0	0	0	0	0	0	0	57.1429	50	25	0	0	0	0	0	2.08333	0	0	0	12.5	0	0	3.7037	60	0	0.563698
Aphotopontius mammilatus Humes, 1987	0	0	0	0	0	0	0.330033	0	0.438596	10.7477	0	0	1.92308	28.5714	16.6667	25	0	0	0	0	0	0	0	0	0	0	0	0	62.963	0	50	32.8072
Aphotopontius probolus Humes, 1990	0	0	0	0	0	0	0	2.48447	0	8.41121	11.1111	0	1.92308	0	0	0	0	0	0	0	0	0	0	0	0	0	0	0	0	0	0	0
Benthoxynus tumidiseta Humes, 1989	0	0	0	0	0	0	0	0	16.2281	1.40187	0	46.875	0	14.2857	0	25	53.0612	56.701	0.507614	0	0	0	0	0	0	0	0	0	0	0	0	0
Ceuthocetes introversus Humes, 1987	0	0	0	0	0	0	0	31.677	3.50877	15.4206	0	31.25	5.76923	0	0	0	0	0	0	0	0	0	0	0	0	0	0	0	0	0	0	0.338219
Ceuthoecetes acanthotrix Humes, 1987	0	0	0	0	0	0	1.23762	27.3292	3.50877	16.3551	0	0	5.76923	0	0	0	0	0	0	0	0	0	0	0	0	0	0	0	11.1111	0	50	36.9786
Ceuthoecetes aliger Humes & Dojiri, 1980	0	0	0	0	0	0	0	36.0248	2.19298	17.2897	0	0	7.69231	0	0	0	0	0	0	0	0	0	0	0	0	0	0	0	0	0	0	0.450958
Ceuthoecetes cristatus Humes, 1987	0	0	0	0	0	0	0	0	0	0	0	0	0	0	0	0	0	0	0	0	0	0	0	0	0	0	0	0	0	0	0	0.11274
Dirivultid sp.1 Humes and Dojiri, 1981	0	0	0	0	0	0	0	0	0	0	0	0	0	0	0	0	0	0	0	0	0	0	0	0	0	0	0	0	0	0	0	0.11274
Ecbathyrion prolixicauda Humes, 1987	0	0	0	0	0.755668	0	0	0	0	0	0	0	0	0	0	0	0	0	0	0	11.1111	0	0	0	0	50	0	0	0	0	0	0
Exrima dolichopus Humes, 1987	0	0	0	0	0	0	0	0	0	0	0	0	0	0	0	0	0	0	0	0	0	0	0	0	0	0	0	0	0	0	0	0.11274
Exrima singula Humes, 1987	0	0	0	0	0	0	0	0	0	0	0	0	0	0	0	0	0	0	0	0	0	0	0	0	0	0	0	0	0	0	0	0.225479
Exrima sp.1 Humes, 1987	0	0	0	0	0	0	0	0	0	0	0	0	0	0	0	0	0	0	0	0	0	0	0	0	0	0	0	0	0	0	0	0
Nilva torifera Humes, 1987	0	0	0	0	0	0	0.49505	0	0	0	0	0	0	0	0	0	0	0	0	0	0	0	0	0	0	0	0	0	11.1111	0	0	6.31342
Rhogobius contractus Humes, 1987	0	0	0	0	0	0	0	0.621118	0	3.27103	0	0	0	0	0	0	0	0	0	0	0	0	0	0	0	0	0	0	0	0	0	5.4115
Rhogobius pressulus Humes, 1989	0	0	0	0	0	0	0	0	0	0	0	0	0	0	0	0	0	0	0	0	0	0	0	0	0	0	0	0	0	0	0	0.338219
Scotoecetes introrsus Humes, 1987	0	0	0	0	0	0	0	0	67.9825	1.86916	61.1111	18.75	49.0385	0	0	0	17.8571	40.2062	3.5533	0	0	0	0	0	0	25	0	50	0	0	0	1.69109
Stygiopontius appositus Humes, 1989	0	0	0	0	0	0	5.19802	0	0	0	0	0	0	0	0	0	0	0	0	0	0	0	0	0	0	0	0	0	0	0	0	0.450958
Stygiopontius flexus Humes, 1987	0.327869	0	0	0	0	0	0	0	4.82456	1.40187	22.2222	3.125	11.5385	0	0	0	1.02041	0.515464	0	0	0	0	0	0	0	0	0	0	0	0	0	0
Stygiopontius hispidulus Humes, 1987	99.0164	89.4075	96.8254	96.6667	97.2292	93.9086	91.5842	0	1.31579	0	0	0	8.65385	0	0	0	0.510204	0	0	0	66.6667	0	0	0	0	0	0	0	0	0	0	11.274
Stygiopontius mucroniferus Humes, 1987	0	0	0	0	0	0	0	0	0	0	0	0	0.961538	0	0	0	0	0	0	0	0	0	0	0	0	0	0	0	0	0	0	0
Stygiopontius paxillifer Humes, 1989	0	6.28366	1.94004	2.5	1.51134	0	0.165017	0	0	0	0	0	0	0	0	0	0	0	0	0	0	0	0	0	0	0	0	0	0	0	0	0
Stygiopontius quadrospinosus Humes, 1987	0	0	0	0	0	0	0	0	0	0	0	0	0	0	0	0	0	0	0	0	0	0	0	0	0	0	0	0	0	0	0	0
Stygiopontius sentifer Humes, 1987	0.655738	4.12926	1.23457	0.833333	0.251889	0	0.577558	0	0	0	0	0	0	0	0	0	0	0	0	0	0	0	0	0	0	0	0	0	0	0	0	0.11274
Stygiopontius sp.1 Humes, 1987	0	0	0	0	0	0	0.247525	0	0	0	0	0	0	0	0	0	0	0	0	0	0	0	0	0	0	0	0	0	0	0	0	0
Stygiopontius stabilitus Humes, 1990	0	0.179533	0	0	0	0	0	0	0	0	0	0	0.961538	0	0	0	0	0	0	0	0	0	0	0	0	0	0	0	0	0	0	0
Stygiopontius verruculatus Humes, 1987	0	0	0	0	0	0	0.0825083	0	0	0	0	0	0	0	0	0	0	0	0	0	0	0	0	0	0	0	0	0	0	0	0	0
